# Supplementary material for: Multiomics Integration in Skin Diseases with Alterations in Notch Signaling Pathway: PlatOMICs Phase 1 Deployment
Source: Int J Mol Sci. 2021 Feb 3;22(4):1523. doi: 10.3390/ijms22041523 (PMC7913517; doi:10.3390/ijms22041523)
Supplement: Supplementary file 1 [file ijms-22-01523-s001.zip › Table S1.xlsx]

## Sheet: GeneList
Gene_symbol	Genes	Freq
FLG	filaggrin	111
HLA-C	major histocompatibility complex, class I, C	31
TNF	tumor necrosis factor	30
STAT3	signal transducer and activator of transcription 3 (acute-phase response factor)	28
TSLP	thymic stromal lymphopoietin	28
IL12B	interleukin 12B (natural killer cell stimulatory factor 2, cytotoxic lymphocyte maturation factor 2, p40)	24
VSTM1	V-set and transmembrane domain containing 1	24
DOCK8	dedicator of cytokinesis 8	23
HLA-DRB1	major histocompatibility complex, class II, DR beta 1	21
MIF	macrophage migration inhibitory factor (glycosylation-inhibiting factor)	18
TLR4	toll-like receptor 4	18
ERAP1	endoplasmic reticulum aminopeptidase 1	17
TLR2	toll-like receptor 2	17
CARD14	caspase recruitment domain family, member 14	16
TYK2	tyrosine kinase 2	16
YY1	YY1 transcription factor	8
ADAM33	ADAM metallopeptidase domain 33	7
DLL4	delta-like 4 (Drosophila)	7
HLA-A	major histocompatibility complex, class I, A	7
IL6R	interleukin 6 receptor	7
IRF5	interferon regulatory factor 5	7
JAK2	Janus kinase 2	7
OR10G7	olfactory receptor, family 10, subfamily G, member 7	7
PSORS1C1	psoriasis susceptibility 1 candidate 1	7
RNF114	ring finger protein 114	7
SHARPIN	SHANK-associated RH domain interactor	7
STK40	serine/threonine kinase 40	7
CCL5	chemokine (C-C motif) ligand 5	6
CXCL1	chemokine (C-X-C motif) ligand 1 (melanoma growth stimulating activity, alpha)	6
DLX3	distal-less homeobox 3	6
DSG1	desmoglein 1	6
FABP5	fatty acid binding protein 5 (psoriasis-associated)	6
GATA3	GATA binding protein 3	6
IL4	interleukin 4	6
IL6	interleukin 6 (interferon, beta 2)	6
IL8	interleukin 8	6
IL22	interleukin 22	6
LRRC32	leucine rich repeat containing 32	6
STAT1	signal transducer and activator of transcription 1, 91kDa	6
TNFRSF1A	tumor necrosis factor receptor superfamily, member 1A	6
UBASH3A	ubiquitin associated and SH3 domain containing A	6
BCL2	B-cell CLL/lymphoma 2	5
FOS	FBJ murine osteosarcoma viral oncogene homolog	5
GNLY	granulysin	5
HOXA5	homeobox A5	5
MRGPRX2	MAS-related GPR, member X2	5
MTHFR	methylenetetrahydrofolate reductase (NAD(P)H)	5
PTPN22	protein tyrosine phosphatase, non-receptor type 22 (lymphoid)	5
SPINK5	serine peptidase inhibitor, Kazal type 5	5
STAT4	signal transducer and activator of transcription 4	5
TLR7	toll-like receptor 7	5
TLR8	toll-like receptor 8	5
ADRA1B	adrenoceptor alpha 1B	4
BRD2	bromodomain containing 2	4
BRD4	bromodomain containing 4	4
CCL17	chemokine (C-C motif) ligand 17	4
CCND1	cyclin D1	4
CD4	CD4 molecule	4
CXCR3	chemokine (C-X-C motif) receptor 3	4
DDX58	DEAD (Asp-Glu-Ala-Asp) box polypeptide 58	4
EPAS1	endothelial PAS domain protein 1	4
ERRFI1	ERBB receptor feedback inhibitor 1	4
FUCA1	fucosidase, alpha-L- 1, tissue	4
GJB2	gap junction protein, beta 2, 26kDa	4
HLA-DPB1	major histocompatibility complex, class II, DP beta 1	4
HLA-G	major histocompatibility complex, class I, G	4
IL1B	interleukin 1, beta	4
IL12RB2	interleukin 12 receptor, beta 2	4
LCE3A	late cornified envelope 3A	4
NOS1	nitric oxide synthase 1 (neuronal)	4
OAS2	2'-5'-oligoadenylate synthetase 2, 69/71kDa	4
PTTG1	pituitary tumor-transforming 1	4
RORC	RAR-related orphan receptor C	4
TMEM79	transmembrane protein 79	4
TMEM232	transmembrane protein 232	4
VDR	vitamin D (1,25- dihydroxyvitamin D3) receptor	4
ZDHHC13	zinc finger, DHHC-type containing 13	4
AKR1B10	aldo-keto reductase family 1, member B10 (aldose reductase)	3
ARNT	aryl hydrocarbon receptor nuclear translocator	3
BACH1	BTB and CNC homology 1, basic leucine zipper transcription factor 1	3
CCL27	chemokine (C-C motif) ligand 27	3
CD86	CD86 molecule	3
CD109	CD109 molecule	3
CD226	CD226 molecule	3
COL6A6	collagen, type VI, alpha 6	3
CRP	C-reactive protein, pentraxin-related	3
CXCL9	chemokine (C-X-C motif) ligand 9	3
CYP27A1	cytochrome P450, family 27, subfamily A, polypeptide 1	3
FADS2	fatty acid desaturase 2	3
FBLIM1	filamin binding LIM protein 1	3
FTO	fat mass and obesity associated	3
HRNR	hornerin	3
IL5	interleukin 5 (colony-stimulating factor, eosinophil)	3
IL23A	interleukin 23, alpha subunit p19	3
IL31	interleukin 31	3
JAK1	Janus kinase 1	3
KLF4	Kruppel-like factor 4 (gut)	3
KLK7	kallikrein-related peptidase 7	3
LUC7L3	LUC7-like 3 (S. cerevisiae)	3
NOS2	nitric oxide synthase 2, inducible	3
PPARD	peroxisome proliferator-activated receptor delta	3
REL	v-rel reticuloendotheliosis viral oncogene homolog (avian)	3
S100A7	S100 calcium binding protein A7	3
S100A8	S100 calcium binding protein A8	3
STARD3	StAR-related lipid transfer (START) domain containing 3	3
STEAP1	six transmembrane epithelial antigen of the prostate 1	3
STEAP4	STEAP family member 4	3
TBX21	T-box 21	3
ACE2	angiotensin I converting enzyme (peptidyl-dipeptidase A) 2	2
ANKLE1	ankyrin repeat and LEM domain containing 1	2
ARHGEF3	Rho guanine nucleotide exchange factor (GEF) 3	2
BATF	basic leucine zipper transcription factor, ATF-like	2
CACNA1C	calcium channel, voltage-dependent, L type, alpha 1C subunit	2
CASP3	caspase 3, apoptosis-related cysteine peptidase	2
CASP5	caspase 5, apoptosis-related cysteine peptidase	2
CBS	cystathionine-beta-synthase	2
CCL2	chemokine (C-C motif) ligand 2	2
CCL18	chemokine (C-C motif) ligand 18 (pulmonary and activation-regulated)	2
CCL19	chemokine (C-C motif) ligand 19	2
CCL22	chemokine (C-C motif) ligand 22	2
CD14	CD14 molecule	2
CD69	CD69 molecule	2
CD83	CD83 molecule	2
CD200R1	CD200 receptor 1	2
CD207	CD207 molecule, langerin	2
CRB2	crumbs homolog 2 (Drosophila)	2
CRY2	cryptochrome 2 (photolyase-like)	2
CSTA	cystatin A (stefin A)	2
CXCR2	chemokine (C-X-C motif) receptor 2	2
DEFB4A	defensin, beta 4A	2
DOK2	docking protein 2, 56kDa	2
EGF	epidermal growth factor	2
ELOVL3	ELOVL fatty acid elongase 3	2
EPHA2	EPH receptor A2	2
F2R	coagulation factor II (thrombin) receptor	2
FOXA1	forkhead box A1	2
GUCY1A3	guanylate cyclase 1, soluble, alpha 3	2
HLA-DRB5	major histocompatibility complex, class II, DR beta 5	2
IFI6	interferon, alpha-inducible protein 6	2
IGFBP7	insulin-like growth factor binding protein 7	2
IL4R	interleukin 4 receptor	2
IL17C	interleukin 17C	2
IL19	interleukin 19	2
IL20RA	interleukin 20 receptor, alpha	2
IL27	interleukin 27	2
IL36G	interleukin 36, gamma	2
ISG15	ISG15 ubiquitin-like modifier	2
KRT16	keratin 16	2
LBP	lipopolysaccharide binding protein	2
LCE3B	late cornified envelope 3B	2
LCN2	lipocalin 2	2
LOX	lysyl oxidase	2
MAPT	microtubule-associated protein tau	2
MIP	major intrinsic protein of lens fiber	2
NAV1	neuron navigator 1	2
NFKBIA	nuclear factor of kappa light polypeptide gene enhancer in B-cells inhibitor, alpha	2
NPSR1	neuropeptide S receptor 1	2
PPIA	peptidylprolyl isomerase A (cyclophilin A)	2
PSTPIP1	proline-serine-threonine phosphatase interacting protein 1	2
PTPN1	protein tyrosine phosphatase, non-receptor type 1	2
PTPN2	protein tyrosine phosphatase, non-receptor type 2	2
PYCARD	PYD and CARD domain containing	2
RAD50	RAD50 homolog (S. cerevisiae)	2
S100A12	S100 calcium binding protein A12	2
SERPINB2	serpin peptidase inhibitor, clade B (ovalbumin), member 2	2
SERPINB3	serpin peptidase inhibitor, clade B (ovalbumin), member 3	2
SERPINB7	serpin peptidase inhibitor, clade B (ovalbumin), member 7	2
SERPINE1	serpin peptidase inhibitor, clade E (nexin, plasminogen activator inhibitor type 1), member 1	2
SIGLEC8	sialic acid binding Ig-like lectin 8	2
THRSP	thyroid hormone responsive	2
TLR6	toll-like receptor 6	2
TRB	T cell receptor beta locus	2
WNT5A	wingless-type MMTV integration site family, member 5A	2
ACSBG1	acyl-CoA synthetase bubblegum family member 1	1
ADAMTSL3	ADAMTS-like 3	1
ADGB	androglobin	1
ADO	2-aminoethanethiol (cysteamine) dioxygenase	1
ADRB2	adrenoceptor beta 2, surface	1
AKT1	v-akt murine thymoma viral oncogene homolog 1	1
ALOX5AP	arachidonate 5-lipoxygenase-activating protein	1
ALOX12B	arachidonate 12-lipoxygenase, 12R type	1
ANKRD55	ankyrin repeat domain 55	1
APOBR	apolipoprotein B receptor	1
ATXN2L	ataxin 2-like	1
B3GNT2	UDP-GlcNAc:betaGal beta-1,3-N-acetylglucosaminyltransferase 2	1
BBS7	Bardet-Biedl syndrome 7	1
BOLA2	bolA homolog 2 (E. coli)	1
C5	complement component 5	1
C11orf30	chromosome 11 open reading frame 30	1
CALM1	calmodulin 1 (phosphorylase kinase, delta)	1
CAMP	cathelicidin antimicrobial peptide	1
CAPNS1	calpain, small subunit 1	1
CARD6	caspase recruitment domain family, member 6	1
CCDC22	coiled-coil domain containing 22	1
CCL8	chemokine (C-C motif) ligand 8	1
CCL21	chemokine (C-C motif) ligand 21	1
CCR3	chemokine (C-C motif) receptor 3	1
CCR4	chemokine (C-C motif) receptor 4	1
CCR7	chemokine (C-C motif) receptor 7	1
CD44	CD44 molecule (Indian blood group)	1
CD200	CD200 molecule	1
CDC25B	cell division cycle 25B	1
CDC25C	cell division cycle 25C	1
CDC42	cell division cycle 42	1
CDX1	caudal type homeobox 1	1
CFL1	cofilin 1 (non-muscle)	1
CHCHD3	coiled-coil-helix-coiled-coil-helix domain containing 3	1
CLC	Charcot-Leyden crystal protein	1
CLEC4G	C-type lectin domain family 4, member G	1
CLEC16A	C-type lectin domain family 16, member A	1
CLINT1	clathrin interactor 1	1
CNP	2',3'-cyclic nucleotide 3' phosphodiesterase	1
COG6	component of oligomeric golgi complex 6	1
COPA	coatomer protein complex, subunit alpha	1
CREB1	cAMP responsive element binding protein 1	1
CRHR1	corticotropin releasing hormone receptor 1	1
CSF2	colony stimulating factor 2 (granulocyte-macrophage)	1
CSF3	colony stimulating factor 3 (granulocyte)	1
CTNNAL1	catenin (cadherin-associated protein), alpha-like 1	1
CUL1	cullin 1	1
CYP2S1	cytochrome P450, family 2, subfamily S, polypeptide 1	1
DEFB1	defensin, beta 1	1
DGKA	diacylglycerol kinase, alpha 80kDa	1
DIP2C	DIP2 disco-interacting protein 2 homolog C (Drosophila)	1
DLGAP4	discs, large (Drosophila) homolog-associated protein 4	1
DLX2	distal-less homeobox 2	1
DYRK3	dual-specificity tyrosine-(Y)-phosphorylation regulated kinase 3	1
ECE1	endothelin converting enzyme 1	1
EDA	ectodysplasin A	1
EDN1	endothelin 1	1
EED	embryonic ectoderm development	1
EGFR	epidermal growth factor receptor	1
EGR2	early growth response 2	1
ELF5	E74-like factor 5 (ets domain transcription factor)	1
EOGT	EGF domain-specific O-linked N-acetylglucosamine (GlcNAc) transferase	1
ETV3	ets variant 3	1
FABP7	fatty acid binding protein 7, brain	1
FADS1	fatty acid desaturase 1	1
FAM172A	family with sequence similarity 172, member A	1
FAS	Fas (TNF receptor superfamily, member 6)	1
FCER1G	Fc fragment of IgE, high affinity I, receptor for; gamma polypeptide	1
FERMT1	fermitin family member 1	1
FLNA	filamin A, alpha	1
FOSL2	FOS-like antigen 2	1
FOXG1	forkhead box G1	1
FOXK1	forkhead box K1	1
FOXN1	forkhead box N1	1
FOXP3	forkhead box P3	1
FRRS1	ferric-chelate reductase 1	1
FUBP1	far upstream element (FUSE) binding protein 1	1
FUT2	fucosyltransferase 2 (secretor status included)	1
FUT8	fucosyltransferase 8 (alpha (1,6) fucosyltransferase)	1
FYCO1	FYVE and coiled-coil domain containing 1	1
GABRG1	gamma-aminobutyric acid (GABA) A receptor, gamma 1	1
GAK	cyclin G associated kinase	1
GAL	galanin/GMAP prepropeptide	1
GDF15	growth differentiation factor 15	1
GIPR	gastric inhibitory polypeptide receptor	1
GLB1L	galactosidase, beta 1-like	1
GRB2	growth factor receptor-bound protein 2	1
GSDMB	gasdermin B	1
GSTCD	glutathione S-transferase, C-terminal domain containing	1
HERC5	HECT and RLD domain containing E3 ubiquitin protein ligase 5	1
HLA-DQA1	major histocompatibility complex, class II, DQ alpha 1	1
HLA-DRA	major histocompatibility complex, class II, DR alpha	1
HOXA9	homeobox A9	1
HOXC13	homeobox C13	1
HRAS	v-Ha-ras Harvey rat sarcoma viral oncogene homolog	1
IFI16	interferon, gamma-inducible protein 16	1
IL5RA	interleukin 5 receptor, alpha	1
IL17D	interleukin 17D	1
IL18RAP	interleukin 18 receptor accessory protein	1
IL20	interleukin 20	1
IL21	interleukin 21	1
IL25	interleukin 25	1
IL33	interleukin 33	1
IL36A	interleukin 36, alpha	1
IPCEF1	interaction protein for cytohesin exchange factors 1	1
IQCE	IQ motif containing E	1
IRF9	interferon regulatory factor 9	1
IRS2	insulin receptor substrate 2	1
ITGA9	integrin, alpha 9	1
ITGAM	integrin, alpha M (complement component 3 receptor 3 subunit)	1
IVD	isovaleryl-CoA dehydrogenase	1
IVL	involucrin	1
JAG2	jagged 2	1
JAM3	junctional adhesion molecule 3	1
JAZF1	JAZF zinc finger 1	1
JUN	jun proto-oncogene	1
KANSL1	KAT8 regulatory NSL complex subunit 1	1
KAZN	kazrin, periplakin interacting protein	1
KCNH2	potassium voltage-gated channel, subfamily H (eag-related), member 2	1
KIAA0319	KIAA0319	1
KIF21A	kinesin family member 21A	1
KRT6A	keratin 6A	1
LAT	linker for activation of T cells	1
LCE3C	late cornified envelope 3C	1
LEKR1	leucine, glutamate and lysine rich 1	1
LIAS	lipoic acid synthetase	1
LIPK	lipase, family member K	1
LMAN1	lectin, mannose-binding, 1	1
LNPEP	leucyl/cystinyl aminopeptidase	1
LONP1	lon peptidase 1, mitochondrial	1
MAN1C1	mannosidase, alpha, class 1C, member 1	1
MAPK3	mitogen-activated protein kinase 3	1
MAVS	mitochondrial antiviral signaling protein	1
MBD1	methyl-CpG binding domain protein 1	1
METTL1	methyltransferase like 1	1
MGAT5	mannosyl (alpha-1,6-)-glycoprotein beta-1,6-N-acetyl-glucosaminyltransferase	1
MGST1	microsomal glutathione S-transferase 1	1
MICA	MHC class I polypeptide-related sequence A	1
MMP1	matrix metallopeptidase 1 (interstitial collagenase)	1
MMP3	matrix metallopeptidase 3 (stromelysin 1, progelatinase)	1
MMP9	matrix metallopeptidase 9 (gelatinase B, 92kDa gelatinase, 92kDa type IV collagenase)	1
MMP12	matrix metallopeptidase 12 (macrophage elastase)	1
MMP27	matrix metallopeptidase 27	1
MT-ND6	mitochondrially encoded NADH dehydrogenase 6	1
MTOR	mechanistic target of rapamycin (serine/threonine kinase)	1
MXRA8	matrix-remodelling associated 8	1
NCAPG	non-SMC condensin I complex, subunit G	1
NCF4	neutrophil cytosolic factor 4, 40kDa	1
NEB	nebulin	1
NFATC1	nuclear factor of activated T-cells, cytoplasmic, calcineurin-dependent 1	1
NFATC2	nuclear factor of activated T-cells, cytoplasmic, calcineurin-dependent 2	1
NFIB	nuclear factor I/B	1
NLRX1	NLR family member X1	1
NOD2	nucleotide-binding oligomerization domain containing 2	1
NQO1	NAD(P)H dehydrogenase, quinone 1	1
NR1D1	nuclear receptor subfamily 1, group D, member 1	1
NR2F2	nuclear receptor subfamily 2, group F, member 2	1
OASL	2'-5'-oligoadenylate synthetase-like	1
OCA2	oculocutaneous albinism II	1
OLAH	oleoyl-ACP hydrolase	1
OSBPL5	oxysterol binding protein-like 5	1
OVOL2	ovo-like 2 (Drosophila)	1
PCOLCE	procollagen C-endopeptidase enhancer	1
PCSK5	proprotein convertase subtilisin/kexin type 5	1
PER3	period circadian clock 3	1
PFKFB3	6-phosphofructo-2-kinase/fructose-2,6-biphosphatase 3	1
PGBD5	piggyBac transposable element derived 5	1
PGM3	phosphoglucomutase 3	1
PI3	peptidase inhibitor 3, skin-derived	1
PIGV	phosphatidylinositol glycan anchor biosynthesis, class V	1
PLEKHG6	pleckstrin homology domain containing, family G (with RhoGef domain) member 6	1
PLG	plasminogen	1
PM20D1	peptidase M20 domain containing 1	1
PORCN	porcupine homolog (Drosophila)	1
POU5F1	POU class 5 homeobox 1	1
PPARG	peroxisome proliferator-activated receptor gamma	1
PPIG	peptidylprolyl isomerase G (cyclophilin G)	1
PPP2R2D	protein phosphatase 2, regulatory subunit B, delta	1
PRDM16	PR domain containing 16	1
PRF1	perforin 1 (pore forming protein)	1
PRKAR2B	protein kinase, cAMP-dependent, regulatory, type II, beta	1
PRKD2	protein kinase D2	1
PRR5L	proline rich 5 like	1
PRSS33	protease, serine, 33	1
PRX	periaxin	1
PSMA6	proteasome (prosome, macropain) subunit, alpha type, 6	1
PTGDS	prostaglandin D2 synthase 21kDa (brain)	1
PTPN6	protein tyrosine phosphatase, non-receptor type 6	1
PTPRN2	protein tyrosine phosphatase, receptor type, N polypeptide 2	1
RAC1	ras-related C3 botulinum toxin substrate 1 (rho family, small GTP binding protein Rac1)	1
RARA	retinoic acid receptor, alpha	1
RECK	reversion-inducing-cysteine-rich protein with kazal motifs	1
RELN	reelin	1
RPS18	ribosomal protein S18	1
RTN1	reticulon 1	1
RUNX1	runt-related transcription factor 1	1
RUNX3	runt-related transcription factor 3	1
RXRA	retinoid X receptor, alpha	1
S100A7A	S100 calcium binding protein A7A	1
SCGB1A1	secretoglobin, family 1A, member 1 (uteroglobin)	1
SDK2	sidekick cell adhesion molecule 2	1
SELENBP1	selenium binding protein 1	1
SERPINA1	serpin peptidase inhibitor, clade A (alpha-1 antiproteinase, antitrypsin), member 1	1
SERPINB4	serpin peptidase inhibitor, clade B (ovalbumin), member 4	1
SETD1A	SET domain containing 1A	1
SFRP4	secreted frizzled-related protein 4	1
SKIL	SKI-like oncogene	1
SKP2	S-phase kinase-associated protein 2, E3 ubiquitin protein ligase	1
SLC29A1	solute carrier family 29 (nucleoside transporters), member 1	1
SMAD2	SMAD family member 2	1
SMAD3	SMAD family member 3	1
SMAD6	SMAD family member 6	1
SMPD1	sphingomyelin phosphodiesterase 1, acid lysosomal	1
SMPD3	sphingomyelin phosphodiesterase 3, neutral membrane (neutral sphingomyelinase II)	1
SMURF2	SMAD specific E3 ubiquitin protein ligase 2	1
SPRR3	small proline-rich protein 3	1
ST6GAL1	ST6 beta-galactosamide alpha-2,6-sialyltranferase 1	1
STAT5A	signal transducer and activator of transcription 5A	1
STRN4	striatin, calmodulin binding protein 4	1
SULF1	sulfatase 1	1
SYNGR1	synaptogyrin 1	1
SYTL2	synaptotagmin-like 2	1
TAPBP	TAP binding protein (tapasin)	1
TBKBP1	TBK1 binding protein 1	1
TCF7	transcription factor 7 (T-cell specific, HMG-box)	1
TCN1	transcobalamin I (vitamin B12 binding protein, R binder family)	1
TDO2	tryptophan 2,3-dioxygenase	1
TERT	telomerase reverse transcriptase	1
TET1	tet methylcytosine dioxygenase 1	1
TET2	tet methylcytosine dioxygenase 2	1
TFAP2A	transcription factor AP-2 alpha (activating enhancer binding protein 2 alpha)	1
TIMP3	TIMP metallopeptidase inhibitor 3	1
TLR10	toll-like receptor 10	1
TMEM121	transmembrane protein 121	1
TNFSF15	tumor necrosis factor (ligand) superfamily, member 15	1
TNP1	transition protein 1 (during histone to protamine replacement)	1
TRAF1	TNF receptor-associated factor 1	1
TRAF3IP3	TRAF3 interacting protein 3	1
TRIM10	tripartite motif containing 10	1
TRMT61B	tRNA methyltransferase 61 homolog B (S. cerevisiae)	1
TSC22D3	TSC22 domain family, member 3	1
UBE2D1	ubiquitin-conjugating enzyme E2D 1	1
UBLCP1	ubiquitin-like domain containing CTD phosphatase 1	1
UXS1	UDP-glucuronate decarboxylase 1	1
VEGFA	vascular endothelial growth factor A	1
VPRBP	Vpr (HIV-1) binding protein	1
WARS	tryptophanyl-tRNA synthetase	1
WNT3	wingless-type MMTV integration site family, member 3	1
WNT10B	wingless-type MMTV integration site family, member 10B	1
ZIC2	Zic family member 2	1
ZNF431	zinc finger protein 431	1
ZNF626	zinc finger protein 626	1
ZNF652	zinc finger protein 652	1
