# Supplementary material for: Multiomics Integration in Skin Diseases with Alterations in Notch Signaling Pathway: PlatOMICs Phase 1 Deployment
Source: Int J Mol Sci. 2021 Feb 3;22(4):1523. doi: 10.3390/ijms22041523 (PMC7913517; doi:10.3390/ijms22041523)
Supplement: Supplementary file 1 [file ijms-22-01523-s001.zip › Table S2.xlsx]

## Sheet: StudiesList
davinciId	Acession	title	summary	type	category.omic	category.disorder
dv1	PRJEB11661	The human skin microbiome in ichthyosis vulgaris	The aim of this study was to investigate the difference in skin microbiome (on the lower leg) between ichthyosis vulgaris (IV) patients and healthy controls. IV patients had homo- or heterozygous filaggrin (FLG) null alleles (loss-of-function mutation), and the additional existence of atopic dermatitis (AD) was diagnosed. Multiplex 454 pyrosequencing of V3 and V4 hyper-variable regions of cutaneo…	Other	microbiome	Atopic Dermatitis
dv10	PRJEB28598	RNA-sequencing of the mRNA transcriptome in lesional and non-lesional skin, across three time-points in severe psoriasis patients treated with the tumor necrosis factor (TNF) inhibitor, etanercept	Blood (mRNA and miRNA) and skin mRNA transcriptomes were investigated across three time-points in a pilot investigation of ten severe psoriasis patients, treated with the tumor necrosis factor (TNF) inhibitor, etanercept. We used illumina RNA-sequencing to analyse the small-RNA transcriptome in blood	Other	transcriptome	Psoriasis|psoriatic
dv100	PRJNA246406	Synovial biopsies from RA and PsA patients and skin biopsies from Psoriasis patients under Infliximab treatment	Object: to understand Infliximab treatment effect on the molecular expression of tissue at disease site Overall design: 4mm punch biopsies were performed on involved and uninvolved skin at baseline in 5 Ps patients. A repeat biopsy was performed at week 2 after IFX therapy at a site adjacent to the baseline biopsy of involved skin. Synovial biopsies were performed on the knee of 3 RA and 3 PsA pa…	Transcriptome or Gene expression	transcriptome	Psoriasis|psoriatic
dv101	PRJNA246407	Gene expression of CD14+ cells from RA, PsA and PsO patients with Infliximab treatment	objection: The immune inflammatory disorders rheumatoid arthritis (RA), psoriatic arthritis (PsA) and psoriasis (Ps) share common pathologic features and show responsiveness to anti-tumor necrosis factor (TNF) agents yet they are phenotypically distinct. The aim of this study was to examine if anti-TNF therapy is associated with divergent gene expression profiles in circulating cells and target t…	Transcriptome or Gene expression	transcriptome	Psoriasis|psoriatic
dv102	PRJNA248456	Gene expression profiling in THP1 cells after PAPD5 or GLD2 knockdown	Next-generation sequencing experiments have shown that microRNAs are expressed in many different isoforms (isomiRs), whose biological relevance is often unclear. We found that mature miR-21, the most widely researched microRNA because of its importance in human disease, is produced in two prevalent isomiR forms that differ by one nucleotide at their 3’ end, and moreover that the 3’ end of miR-21 …	Transcriptome or Gene expression	genome | transcriptome	Psoriasis|psoriatic
dv103	PRJNA248473	Effects of nicastrin (NCSTN) siRNA knockdown in HEK293 and HEK001 cells.	The goal of this study was to determine if knockdown of nicastrin induced a proinflammatory phenotype in HEK001 and HEK293 cells. Nicastrin (NCSTN) is a member of the gamma-secretase complex, and has been identified as the most frequently mutated gene in familial hidradenitis suppurativa. While much research has been done into the effects of PSEN1 and PSEN2 loss, less is known about isolated NCST…	Transcriptome or Gene expression	transcriptome	Hidradenitis Suppurativa
dv104	PRJNA248735	Interleukin-32 is progressively expressed in Mycosis Fungoides independent of helper T-cell 2 and helper T-cell 9 polarization	Mycosis Fungoides (MF) is typically characterized by a mature CD4+ memory T-cell phenotype, and regarded as a helper T-cell (Th)2-skewed disease. Here, using skin samples from MF (n=21), healthy volunteers (n=17), atopic dermatitis (n=17), and psoriasis (n=9), we performed RT-PCR to show highest interleukin (IL)-32 mRNA expression in MF compared to benign inflammatory diseases, and its increasing…	Transcriptome or Gene expression	transcriptome	Psoriasis|psoriatic | Atopic Dermatitis
dv105	PRJNA249060	Clinically non-involved skin of patients with psoriasis, lichen planus, and healthy individuals	To investigate differences in the kinetics of allergic contact dermatitis reactions in psoriasis patients, molecular changes in clinically non-involved skin of psoriasis patients was investigated Overall design: whole genome expression arrays of clinically non-involved skin of psoriasis (n=8), lichen planus (n=3), and healthy individuals (n=7) were performed	Transcriptome or Gene expression	genome | transcriptome	Psoriasis|psoriatic | Atopic Dermatitis
dv106	PRJNA252869	Cyclosporine in patients with atopic dermatitis modulates activated inflammatory pathways and reverses epidermal pathology	After 2 and 12 weeks of treatment, we observed significant reductions of 51% and 72%, respectively, in SCORAD scores. Clinical improvements were associated with significant gene expression changes in lesional but also nonlesional skin, particularly reductions in levels of TH2-, TH22-, and some TH17-related molecules (ie, IL-13, IL-22, CCL17, S100As, and elafin/peptidase inhibitor 3), and modulati…	Transcriptome or Gene expression	transcriptome	Atopic Dermatitis
dv107	PRJNA253410	Human proliferating and differentiating keratinocytes treated with retinoic acid or 3,4-didehydroretinoic acid	Targets of Retinoic Acid (RA) and 3,4-didehydroretinoic acid (ddRA) were identified in primary human epidermal keratinocytes grown in the presence of atRA or ddRA for 4 and 24 hours. Retinoids (natural forms and synthetic derivatives of vitamin A) are used as therapeutic agents for numerous skin diseases such as keratinization disorders (e.g. ichthyoses) and psoriasis. Two endogenous ligands for …	Transcriptome or Gene expression	transcriptome	Psoriasis|psoriatic
dv108	PRJNA253635	GEI Study - Psoriasis	The GEI Studies Project was started as an NIH consortium involving 5 disease groups with funding provided through the Genes, Environment, and Health Initiative (GEI). The objective of the project was to optimize strategies for identifying rare variants as a follow up to genome-wide association studies (GWAS) using next-generation sequencing technology. One of the five targeted diseases, Psoriasis…		genome	Psoriasis|psoriatic
dv109	PRJNA253636	GEI Study - Psoriasis	The GEI Studies Project was started as an NIH consortium involving 5 disease groups with funding provided through the Genes, Environment, and Health Initiative (GEI). The objective of the project was to optimize strategies for identifying rare variants as a follow up to genome-wide association studies (GWAS) using next-generation sequencing technology. One of the five targeted diseases, Psoriasis…	Phenotype or Genotype	genome	Psoriasis|psoriatic
dv11	PRJEB29181	The human skin microbiome in psoriasis	The aim of this study was to investigate the differences in skin microbiota (on the trunk) between psoriasis (PS) patients and healthy controls (HC). Multiplex Illumina MiSeq marker gene sequencing of V3 and V4 hyper-variable regions of bacterial 16S rRNA was used to define skin microbial communities.	Other	microbiome	Psoriasis|psoriatic
dv110	PRJNA254978	Blocking IL-4Rα with dupilumab (REGN668/SAR231893) rapidly suppresses major pathomechanisms in the skin of severe atopic dermatitis patients	Atopic dermatitis (AD) is the most common inflammatory skin disease, with high unmet need for new therapies that are safe for chronic use. Emerging data suggest that TH2-cytokines play important roles in a variety of allergic and atopic conditions, including asthma and AD. In early phase clinical trials, dupilumab (a fully human monoclonal antibody against IL-4Rα that potently blocks IL-4 and IL-…	Transcriptome or Gene expression	transcriptome	Atopic Dermatitis
dv111	PRJNA258384	Identification of novel gene signatures in patients with atopic dermatitis complicated by eczema herpeticum	Background: A subset of patients with atopic dermatitis (AD) is prone to disseminated herpes simplex virus (HSV) infection, i.e. eczema herpeticum (ADEH+). Biomarkers that identify ADEH+ are lacking. Objective: To search for novel ADEH+ gene signatures in peripheral blood mononuclear cells (PBMCs). Methods: A RNA-sequencing (RNA-seq) approach was applied to evaluate global transcriptional changes…	Transcriptome or Gene expression	transcriptome	Atopic Dermatitis
dv112	PRJNA259354	Transcription profiling by array of epidermal shave samples taken from lesional and non-lesional skin from German atopic dermatitis patients and from healthy skin from German controls	Epigenetic alterations are increasingly recognized as mechanisms for disease-associated changes in genome function and important risk factors for complex diseases. The epigenome differs between cell types and so far has been characterized in few human tissues only. In order to identify disease-associated DNA methylation differences for atopic dermatitis (AD), we investigated DNA from whole blood,…	Transcriptome or Gene expression	genome | transcriptome	Atopic Dermatitis
dv113	PRJNA260011	Genome-wide microarray analysis of normal human keratinocytes in response to genistein	Establishment of a transcriptomic profile of human cells treated with genistein with particular emphasis on the assessment of the role of this isoflavone in regulation of expression of psoriasis-related genes stands for the present study. The hypothesis tested was that genistein modulates activity of psoriasis-related genes, by reducing the expression efficiency of genes revealing enhanced activi…	Transcriptome or Gene expression	genome | transcriptome	Psoriasis|psoriatic
dv114	PRJNA260643	Human Whole Blood: Psoriatic Arthritis [PsA] vs. Cutaneous Psoriasis Without Arthritis [PsC] vs. Controls	Transcriptional profiling of human whole blood comparing PsA, PsC, and unaffected controls Overall design: Three condition experiment: PsA, PsC, unaffected controls. Biological replicates: 20 PsA, 20 PsC, 12 controls	Transcriptome or Gene expression	transcriptome	Psoriasis|psoriatic
dv116	PRJNA264020	Expression profiles of long non-coding RNAs located in autoimmune disease-associated regions reveal immune cell type specificity	Background: Although genome-wide association studies (GWAS) have identified hundreds of variants associated with risk of autoimmune and immune-related disorders (AID), our understanding of the diseases mechanisms is limited. In particular, more than 90% of the risk variants lie in non-coding regions, and almost 10% of these map to long non-coding RNA transcripts (lncRNAs). LncRNAs are known to sh…	Transcriptome or Gene expression	genome | transcriptome	Psoriasis|psoriatic
dv117	PRJNA264025	Profiling of serum and urinary microRNAs in children with atopic dermatitis	This SuperSeries is composed of the SubSeries listed below. Overall design: Refer to individual Series		transcriptome	Atopic Dermatitis
dv118	PRJNA264044	Profiling of serum microRNAs in children with atopic dermatitis	Atopic dermatitis (AD) is the most prevalent chronic inflammatory skin disease in children characterized by dermatitis and pruritus. MicroRNAs (miRNAs) have been shown as great potential biomarkers for disease fingerprints to predict prognostics. We aimed to identify miRNA signature from serum and urine for the prognosis of AD patient by genome-wide miRNA profiling analysis. Overall design: Serum…	Transcriptome or Gene expression	genome | transcriptome	Atopic Dermatitis
dv119	PRJNA264045	Profiling of urinary microRNAs in children with atopic dermatitis	Atopic dermatitis (AD) is the most prevalent chronic inflammatory skin disease in children characterized by dermatitis and pruritus. MicroRNAs (miRNAs) have been shown as great potential biomarkers for disease fingerprints to predict prognostics. We aimed to identify miRNA signature from serum and urine for the prognosis of AD patient by genome-wide miRNA profiling analysis. Overall design: Urine…	Transcriptome or Gene expression	genome | transcriptome	Atopic Dermatitis
dv12	PRJNA102655	IL-1 treatment of human epidermal keratinocytes	Interleukin-1 is a proinflammatory and immunomodulatory cytokine that plays a crucial role in inflammatory diseases of the skin, including bacterial infections, bullous diseases, UV damage and especially psoriasis. To characterize the molecular effects of IL-1 in epidermis, we defined the transcriptional changes in human epidermal keratinocytes 1, 4, 24, and 48 h after treatment with IL-1a. IL-1 …	Transcriptome or Gene expression	transcriptome	Psoriasis|psoriatic
dv120	PRJNA266556	JunB ChIP of human keratinocytes [ChIP-seq]	This study is designed to determine the direct target genes of JunB transcription factor in human keratinocytes Mice with epidermal deletion of JunB transcription factor displayed a psoriasis-like inflammation. The relevance of these findings to humans and the mechanisms mediating JunB function are not fully understood. Here, we demonstrate that impaired JunB function via gene silencing or overex…	Epigenomics	genome	Psoriasis|psoriatic
dv121	PRJNA266557	JunB control of keratinocyte-mediated inflammation [RNA-seq]	To determne JunB target gene in human keratincoytes Mice with epidermal deletion of JunB transcription factor displayed a psoriasis-like inflammation. The relevance of these findings to humans and the mechanisms mediating JunB function are not fully understood. Here, we demonstrate that impaired JunB function via gene silencing or overexpression of a dominant negative mutant increased human kerat…	Transcriptome or Gene expression	transcriptome	Psoriasis|psoriatic
dv122	PRJNA267260	Narrow-band UVB phototherapy reverses DNA methylation changes in psoriatic epidermis	To obtain a comprehensive DNA methylation signature specific for the epidermal component of psoriasis and to analyze methylation changes during therapy, we performed genome-wide DNA methylation profiling of epidermal cells from 12 patients undergoing narrow-band UVB phototherapy and 12 corresponding healthy controls. A distinct DNA methylation pattern was seen in psoriasis compared to controls. A…	Epigenomics	genome	Psoriasis|psoriatic
dv124	PRJNA268780	MHC target sequence for psoriasis study	we sequenced 20000+ samples in MHC region to take a Genome-wide Association Study for psoriaisis disease.	Exome	genome	Psoriasis|psoriatic
dv125	PRJNA268959	Gene Expression Analyses of Homo sapiens Inflammatory Skin Diseases	Transcriptional profiling of Homo sapiens inflammatory skin diseases (whole skin biospies): Psoriasis (Pso), vs Atopic Dermatitis (AD) vs Lichen planus (Li), vs Contact Eczema (KE), vs Healthy control (KO) In recent years, different genes and proteins have been highlighted as potential biomarkers for psoriasis, one of the most common inflammatory skin diseases worldwide. However, most of these ma…	Transcriptome or Gene expression	transcriptome	Psoriasis|psoriatic | Atopic Dermatitis
dv126	PRJNA269684	Transcriptomic studies to characterize the gene expression landscape of psoriasis	This SuperSeries is composed of the SubSeries listed below. Overall design: Refer to individual Series Please note that some samples are from the same patient (e.g. M7832 and M7832_uninvolved), but they are from two different parts of the body (i.e. lesional skin vs. uninvolved skin), which was indicated in the sample title.		transcriptome	Psoriasis|psoriatic
dv127	PRJNA269685	Analysis of long non-coding RNAs highlights tissue-specific expression patterns and epigenetic profiles in normal and psoriatic skin	Together with the GSE54456 data, we used in total RNA-seq data from 99 lesional psoriatic, 27 uninvolved psoriatic, and 90 normal skin biopsies and applied computational approaches to identify and characterize expressed lncRNAs. Overall design: 7 psoriatic, 27 uninvolved, and 8 normal skin samples	Transcriptome or Gene expression	transcriptome	Psoriasis|psoriatic
dv128	PRJNA272686	From the morphologic to the transcriptomic characterization of a compromised 3D in vitro model mimicking atopic dermatitis	To characterize our compromised reconstructed epidermis at the transcriptomic level, we have employed whole genome microarray expression profiling as a discovery platform to compare genes modification with those known in AD skins. To this purpose, normal human keratinocytes (NHK) were used to generate RE, treated or not with an inflammatory cocktail (Poly I:C, TNF-α, IL-4 and IL-13). Inflammation…	Transcriptome or Gene expression	genome | transcriptome	Atopic Dermatitis
dv129	PRJNA275149	RNA-Seq atopic dermatitis transcriptome profiling provides insights into novel disease mechanisms with potential therapeutic implications	Purpose: provide evidence that RNA-seq can add information to transcriptome profiling already discovered by other technologies for atopic dermatitis Methods: mRNA profiles of 20 atopic dermatitis were analyzed to compare lesional and non-lesional skin, then transcriptomes found by reads were compared to Microarray and RT-PCR Results:RNA-seq provided complementary genes to AD transcriptome IL-36 a…	Transcriptome or Gene expression	transcriptome	Atopic Dermatitis
dv13	PRJNA104247	Identification of the vascular lineage-specific transcriptome	Angiogenesis and lymphangiogenesis have important roles in cancer progression and chronic inflammatory diseases, but efficient therapies against these diseases have been hampered by the lack of identified vascular lineage-specific markers and growth factors. Using transcriptional profiling of matched pairs of human dermal blood vascular and lymphatic endothelial cells, we first identified 236 lym…	Transcriptome or Gene expression	transcriptome	Psoriasis|psoriatic
dv130	PRJNA277180	Transcriptional Landscape of Psoriasis Identifies the Involvement of IL36 and IL36RN	Background: In present study we performed whole transcriptome analysis in plaque psoriasis patients and compared lesional skin with non-lesional skin and with the skin from healthy controls. We sequenced total RNA from 12 lesional (LP), 12 non-lesional (NLP) and from 12 normal (C) skin biopsies. Results: Compared with previous gene expression profiling studies we had three groups under analysis -…	Transcriptome or Gene expression	transcriptome	Psoriasis|psoriatic
dv131	PRJNA280856	Tissue-engineered human psoriatic skin as an in vitro model to study the impact of cytokines	Psoriasis is a chronic inflammatory disease of the skin for which no cure has emerged. Its complex etiology requires the development of an in vitro model that appropriately recapitulates the physiopathology of this disease. In this study, we exploited the self-assembly method in order to develop a new tissue-engineered model of psoriatic skin substitutes. To circumvent the addition of immune cell…	Transcriptome or Gene expression	transcriptome	Psoriasis|psoriatic
dv132	PRJNA280902	Proteogenomic analysis of psoriasis reveals discordant and concordant changes in mRNA and protein abundance	Background: Psoriasis is a chronic disease characterized by the development of scaly red skin lesions and possible co-morbid conditions. The psoriasis lesional skin transcriptome has been extensively investigated, but mRNA levels do not necessarily reflect protein abundance. Methods: Lesional (PP) and uninvolved (PN) skin samples from 14 patients were analyzed using high-throughput complementary …	Transcriptome or Gene expression	transcriptome | proteome	Psoriasis|psoriatic
dv133	PRJNA281087	Exploring Molecular Determinants of Disease Progression in Psoriasis by Comparing Different Clinical Subtypes Having Similar Core Transcriptomes	To understand the mechanism of disease progression in psoriasis, we defined Asian small plaque psoriasis (small psoriasis) and Asian intermediate plaque psoriasis (intermediate psoriasis) as psoriasis subtypes with limited disease progression, and compared their cellular and molecular signatures with the classic subtype of Western large plaque psoriasis (large psoriasis; GSE30999). Overall design…	Transcriptome or Gene expression	transcriptome	Psoriasis|psoriatic
dv134	PRJNA281771	Homo sapiens Genome sequencing	This human genome belongs to a man diagnosed with ulcerative colitis and primary sclerosing cholangitis. In addition, he likely suffered from a cholestatic reaction to the drug sertraline and at another time exhibited symptoms of mania. Multiple members of his family were diagnosed with other autoimmune and immune-mediated diseases including multiple sclerosis, ulcerative colitis, systemic lupus …	Genome sequencing	genome	Psoriasis|psoriatic
dv135	PRJNA284116	Gene expression in healthy and lesional psoriatic dermis from human skin biopsies (laser capture microdissection): set 1	We performed microarray analysis on laser-microdissected dermis from healthy volunteers and psoriatic patients to identify genes dysregulated in lesional psoriatic dermis Overall design: Epidermis and dermis were obtained from human skin biopsies by laser capture microdissection using Arcturus XT (MDS Analytical Technologies) system, followed by RNA isolation with Arcturus Picopure RNA isolation …	Transcriptome or Gene expression	transcriptome	Psoriasis|psoriatic
dv136	PRJNA284117	Gene expression in healthy and lesional psoriatic epidermis from human skin biopsies (laser capture microdissection): set 1	We performed microarray analysis on laser-microdissected epidermis from healthy volunteers and psoriatic patients to identify genes dysregulated in lesional psoriatic epidermis Overall design: Epidermis and dermis were obtained from human skin biopsies by laser capture microdissection using Arcturus XT (MDS Analytical Technologies) system, followed by RNA isolation with Arcturus Picopure RNA isol…	Transcriptome or Gene expression	transcriptome	Psoriasis|psoriatic
dv137	PRJNA284135	Gene epression in healthy and lesional psoriatic dermis from human skin biopsies (laser capture microdissection): set 2	We performed microarray analysis on laser-microdissected dermis from healthy volunteers and psoriatic patients, and identified genes dysregulated in lesional psoriatic dermis Overall design: Epidermis and dermis were obtained from human skin biopsies by laser capture microdissection using Arcturus XT (MDS Analytical Technologies) system, followed by RNA isolation with Arcturus Picopure RNA isolat…	Transcriptome or Gene expression	transcriptome	Psoriasis|psoriatic
dv138	PRJNA284136	Gene expression in healthy and lesional psoriatic epidermis from human skin biopsies (laser capture microdissection): set 2	We performed microarray analysis on laser-microdissected epidermis from healthy volunteers and psoriatic patients to identify genes dysregulated in lesional psoriatic epidermis Overall design: Epidermis and dermis were obtained from human skin biopsies by laser capture microdissection using Arcturus XT (MDS Analytical Technologies) system, followed by RNA isolation with Arcturus Picopure RNA isol…	Transcriptome or Gene expression	transcriptome	Psoriasis|psoriatic
dv14	PRJNA105741	Effective treatment of psoriasis with etanercept is linked to suppression of IL17 signaling, not immediate response TNF	The success of TNF inhibitors for treatment of psoriasis and other inflammatory diseases was previously attributed to blockade of innate immunity. In a clinical trial using etanercept TNF blocking agent to treat psoriasis vulgaris, we used affymetrix gene arrays to analyze broad gene profiles in lesional skin at multiple timepoints during drug treatment (baseline, and weeks 1, 2, 4 and 12) compar…	Transcriptome or Gene expression	transcriptome	Psoriasis|psoriatic
dv144	PRJNA285958	Capture Hi-C reveals novel candidate genes and complex long-range interactions with related autoimmune risk loci	Genome-wide association studies have been tremendously successful in identifying genetic variants associated with complex diseases. The majority of association signals are intergenic and evidence is accumulating that a high proportion of signals lie in enhancer regions.We use Capture Hi-C to investigate, for the first time, the interactions between associated variants for four autoimmune diseases…	Other	genome	Psoriasis|psoriatic
dv145	PRJNA287287	Pathologic Immune Pathways in Psoriasis are Rapidly Attenuated by Tofacitinib Treatment: A Randomized Phase 2 Study in Patients with Moderate to Severe Psoriasis	Tofacitinib is an oral Janus kinase inhibitor being investigated for psoriasis. We sought to elucidate the molecular mechanisms underlying the clinical efficacy of tofacitinib in patients with psoriasis. Twelve patients with plaque psoriasis were randomized (3:1) to receive 10 mg of tofacitinib or placebo twice daily for 12 weeks. Biopsy specimens were taken from nonlesional (baseline) and lesion…	Transcriptome or Gene expression	transcriptome	Psoriasis|psoriatic
dv146	PRJNA288145	Transcriptional repression of IRF7 by MYC is critical for antiviral immune response in human pDC [ChIP-seq]	Type I interferons (IFN) are crucial mediators of human innate and adaptive immunity and are massively produced from plasmacytoid dendritic cells (pDC). IRF7 is a critical regulator of type I IFN production when pathogens are detected by TLR7/9 in pDC. However, hyperactivation of pDC can cause life-threatening autoimmune diseases. To avoid the deleterious effects of aberrant pDC activation, tight…	Epigenomics	genome | transcriptome	Psoriasis|psoriatic
dv147	PRJNA288146	Transcriptional repression of IRF7 by MYC is critical for antiviral immune response in human pDC [GEN2.2]	Type I interferons (IFN) are crucial mediators of human innate and adaptive immunity and are massively produced from plasmacytoid dendritic cells (pDC). IRF7 is a critical regulator of type I IFN production when pathogens are detected by TLR7/9 in pDC. However, hyperactivation of pDC can cause life-threatening autoimmune diseases. To avoid the deleterious effects of aberrant pDC activation, tight…	Transcriptome or Gene expression	transcriptome	Psoriasis|psoriatic
dv148	PRJNA288147	Transcriptional repression of IRF7 by MYC is critical for antiviral immune response in human pDC [pDC]	Type I interferons (IFN) are crucial mediators of human innate and adaptive immunity and are massively produced from plasmacytoid dendritic cells (pDC). IRF7 is a critical regulator of type I IFN production when pathogens are detected by TLR7/9 in pDC. However, hyperactivation of pDC can cause life-threatening autoimmune diseases. To avoid the deleterious effects of aberrant pDC activation, tight…	Transcriptome or Gene expression	transcriptome	Psoriasis|psoriatic
dv149	PRJNA288318	Chronic psoriatic skin inflammation leads to increased monocyte adhesion and aggregation	Psoriasis patients exhibit an increased risk of death by cardiovascular disease (CVD) and have elevated levels of circulating intermediate (CD14++CD16+) monocytes. This elevation could represent evidence of monocyte dysfunction in psoriasis patients at risk of CVD, as increases in circulating CD14++CD16+ monocytes are predictive of myocardial infarction and death. An elevation in the CD14++CD16+ …	Transcriptome or Gene expression	transcriptome	Psoriasis|psoriatic
dv15	PRJNA106615	Quantification of vascular lineage-specific differentiation	Angiogenesis and lymphangiogenesis have important roles in cancer progression and chronic inflammatory diseases, but efficient therapies against these diseases have been hampered by the lack of identified vascular lineage-specific markers and growth factors. Using transcriptional profiling of matched pairs of human dermal blood vascular and lymphatic endothelial cells, we first identified 236 lym…		transcriptome	Psoriasis|psoriatic
dv150	PRJNA293287	Unique microRNAs appear at different times during the course of a delayed-type hypersensitivity reaction in human skin	Diphencyprone (DPCP) is a hapten that induces delayed-type hypersensitivity (DTH) reactions. MicroRNAs (miRNAs) are short non-coding RNAs that negatively regulate gene expression, and have been implicated in various inflammatory skin diseases, but their role in DTH reactions is not well understood. We generated global miRNA expression profiles (using next-generation sequencing) of DPCP reactions …	Transcriptome or Gene expression	transcriptome	Psoriasis|psoriatic | Atopic Dermatitis
dv151	PRJNA293462	Effect of Itolizumab on gene expression profiles of patients enrolled in phase 2 psoriasis clinical trial study (Study number: T1hAb‐CT1‐001‐07).	Punch biopsies of patients enrolled in phase II clinical trial study was obtained at various time points. Skin biopsies from 16 responders and 8 non responders and partial responders, chosen after the completion of clinical trial, was evaluated before Itolizumab treatment (Day 1) and at Day 57. Responders had a PASI improvement >75% while non responders had a PASI improvement <60%. The gene expre…	Transcriptome or Gene expression	transcriptome	Psoriasis|psoriatic
dv152	PRJNA293946	Expression data from HaCaT cells stimulated by IL-22	Psoriasis is an inflammatory skin disease and the exact pathogenesis has not been fully illuminated yet. It has been demonstrated that interleukin-22 (IL-22) plays a significant role in the pathogenesis of psoriasis. Our study aimed to explore the role of IL-22 and its target miRNAs in pathogenesis of psoriasis. Overall design: Differentially expressed miRNAs and mRNAs in HaCaT cells with IL-22 s…	Transcriptome or Gene expression	transcriptome	Psoriasis|psoriatic
dv153	PRJNA294479	Genetic Analysis of Psoriasis and Psoriatic Arthritis	This is a genome-wide study of genetic associations with psoriatic arthritis (PsA), an inflammatory musculoskeletal condition that develops in up to 30% of people who have chronic psoriasis skin lesions. 1,526 cases affected with psoriatic arthritis and 1,508 unaffected controls were recruited and typed on the Illumina HumanOmni1-Quad BeadChip array. After application of quality control measures …		transcriptome	Psoriasis|psoriatic
dv154	PRJNA294480	Genetic Analysis of Psoriasis and Psoriatic Arthritis	This is a genome-wide study of genetic associations with psoriatic arthritis (PsA), an inflammatory musculoskeletal condition that develops in up to 30% of people who have chronic psoriasis skin lesions. 1,526 cases affected with psoriatic arthritis and 1,508 unaffected controls were recruited and typed on the Illumina HumanOmni1-Quad BeadChip array. After application of quality control measures …	Phenotype or Genotype	transcriptome	Psoriasis|psoriatic
dv155	PRJNA294695	Gene expression profiling of skin in hidradenitis suppurativa	To acquire a better understanding of the molecular pathogenesis of HS, we performed mRNA microarray studies to compare gene expression in lesional skin to healthy skin of HS patients. A significant difference was observed in mRNA expression between lesional and clinically healthy skin of HS patients. Overall design: Skin biopsy samples (n=30, LS: lesion, NL: non-lesion) were collected at baseline…	Transcriptome or Gene expression	transcriptome	Hidradenitis Suppurativa
dv156	PRJNA298351	Genome-wide DNA methylation analysis of psoriatic and normal skin tissues	Genome wide DNA methylation profiling of psoriatic (PP), paired uninvolved psoriatic (PN) and normal skin tissues (NN). The Illumina Infinium 450k Human DNA methylation Beadchip v1.2 was used to obtain DNA methylation profiles across approximately 485,000 CpGs in 135 PP, 41PN and 62 NN tissues which were obtained from those who underwent skin biospsies. We not only revealed a genome-wide methylat…	Epigenomics	transcriptome	Psoriasis|psoriatic
dv157	PRJNA301173	Long non-coding RNAs in psoriatic and healthy skin	In this study, we used RNA-sequencing to profile the long non-coding RNA (lncRNA) transcriptome in lesional skin from psoriasis patients before (PP) and after treatment (PT) with adalimumab and in normal skin from healthy individuals (NN). For this we sequenced total RNA from 18 psoriasis patients (before and after treatment) and 16 healthy controls. We created our own reference set of long non-c…	Transcriptome or Gene expression	transcriptome	Psoriasis|psoriatic
dv158	PRJNA301436	Extensive alopecia areata is reversed by IL-23 cytokine antagonism	Alopecia areata (AA) is a prevalent disease associated with major emotional distress, and lacks effective, safe therapeutics for patients with extensive hair loss. This is the first report of hair regrowth with specific cytokine antagonism, in three patients with extensive hair loss ranging from 40% scalp involvement to alopecia universalis. Ustekinumab, an IL-12/23p40 antagonist that is highly e…	Transcriptome or Gene expression	transcriptome	Psoriasis|psoriatic
dv159	PRJNA301710	Long-term exposure to cold plasma-generated ROS –an in vitro model for redox-related diseases of the skin	Oxidative stress illustrates an imbalance between radical formation and removal. Frequent redox stress is critically involved in a variety of human pathologies including cancer, psoriasis, and chronic wounds. However, reactive species pursue a dual role being involved in signaling on the one hand and oxidative damage on the other. Using a HaCaT keratinocyte cell culture model, we here aimed at in…	Transcriptome or Gene expression	transcriptome	Psoriasis|psoriatic
dv16	PRJNA108645	IL-23 100ng/ml Treatment of CD3 CD28 Stimulated PBMCs	Cryopreserved human PBMCs from six donors were stimulated with anti-CD3/CD28 beads in the presence or absence of 100ng/ml IL-23 for 22 hours. RNA samples were assessed for consistency with a Bioanalyzer (Agilent) and quantified by a Nanodrop® ND 1000 Spectrophotometer (Nanodrop Technologies, USA). Expression array data was quantile normalised, detection above background statistical testing perfor…	Transcriptome or Gene expression	genome | transcriptome	Psoriasis|psoriatic
dv160	PRJNA303989	Molecular and cellular profilling of scalp psoriasis reveals differences and similarities compared to skin psoriasis	Scalp psoriasis shows a variable clinical spectrum and in many cases poses a great therapeutic challenge. However, it remains unknown whether the immune response of scalp psoriasis differs from understood pathomechanisms of psoriasis on other skin areas. We sought to determine the cellular and mollecular phenotype of scalp psoriasis by performing a comparative analysis of scalp vs skin using lesi…	Transcriptome or Gene expression	genome | transcriptome	Psoriasis|psoriatic
dv161	PRJNA305616	Distinct molecular signatures of mild extrinsic and intrinsic atopic dermatitis	Atopic dermatitis (AD) is a common inflammatory skin disease with underlying defects in epidermal function and immune responses. The goal of this study was to investigate differences in gene expression in lesional skin from patients with mild extrinsic or intrinsic AD compared to skin from healthy controls and from lesional psoriasis skin. The aim was to identify differentially expressed genes in…	Transcriptome or Gene expression	transcriptome	Psoriasis|psoriatic | Atopic Dermatitis
dv162	PRJNA308842	Expression data from human 3D skin models in response to IL-31 treatment	Atopic dermatitis, a chronic inflammatory skin disease with increasing prevalance, is closely associated with skin barrier defects. A cytokine related to disease severity and inhibition of keratinocyte differentiation is IL-31. To identify its molecular targets, IL-31-dependent gene expression was determined in 3-dimensional organotypic skin models. In this data set we include expression data fro…	Transcriptome or Gene expression	transcriptome	Atopic Dermatitis
dv163	PRJNA311287	IL-17A plays a central role in the expression of psoriasis signature genes through induction of IkappaB-zeta in keratinocytes	In psoriasis lesions, a diverse mixture of cytokines is upregulated which influence each other generating a complex inflammatory situation. Although this is the case, the inhibition of Interleukin-17A (IL-17A) alone showed unprecedented clinical results in patients, indicating that IL-17A is a critical inducer of psoriasis pathogenesis. To elucidate IL-17A-driven keratinocyte-intrinsic signaling …	Transcriptome or Gene expression	transcriptome	Psoriasis|psoriatic
dv164	PRJNA312386	Transcriptional regulatory networks of psoriasis	Psoriasis is a common inflammatory skin disease with complex etiology and chronic progression. To provide novel insights into the molecular mechanisms of regulation of the disease we performed RNA sequencing (RNA-Seq) analysis of fourteen pairs of skin samples collected from psoriatic patients with consequent pathway analysis and identification of the main transcriptional regulators of psoriasis-…	Transcriptome or Gene expression	transcriptome	Psoriasis|psoriatic
dv165	PRJNA312599	The spectrum of mild-to-severe psoriasis vulgaris is defined by a common activation of IL-17 pathway genes, but with key differences in immune regulatory genes	Mild vs. severe psoriasis vulgaris is often distinguished by the Psoriasis Area and Severity Index. It is widely assumed that severe psoriasis involves higher levels of skin inflammation, but comparative molecular profiles of mild vs. severe disease have not been previously performed. In this study, we used gene arrays to phenotype North American patients with mild psoriasis vs. severe psoriasis.…	Transcriptome or Gene expression	transcriptome	Psoriasis|psoriatic
dv166	PRJNA315019	Gene expression profiling of skin and blood in hidradenitis suppurativa	This SuperSeries is composed of the SubSeries listed below. Overall design: Refer to individual Series		transcriptome	Hidradenitis Suppurativa
dv167	PRJNA315020	Gene expression profiling of blood in hidradenitis suppurativa	To acquire a better understanding of the molecular pathogenesis of hidradenitis suppurativa (HS), we performed mRNA microarray studies to compare whole blood gene expression of HS patients to that of healthy normal subjects. No significant difference was observed in whole blood mRNA expression between HS patients and healthy normal control. Overall design: Whole blood samples were collected from …	Transcriptome or Gene expression	transcriptome	Hidradenitis Suppurativa
dv168	PRJNA316584	Synthesis and activity of the salicylic acid ester of bakuchiol in psoriasiform keratinocytes and skin substitutes	Background: Topical retinoids are effective in retarding skin aging and restoring homeostasis in skin conditions, such as psoriasis. However their adverse effects, which include irritation (retinoid dermatitis), photosensitivity and teratogenicity, limit their use level and patient compliance. Development of a retinoid analogue with minimal adverse effects would allow a broader and more compliant…	Transcriptome or Gene expression	transcriptome	Psoriasis|psoriatic | Atopic Dermatitis
dv169	PRJNA316757	Comparison of healthy, plaque psoriasis and pustular psoriasis FFPE skin biopsies	Generalized pustular psoriasis (GPP) is a rare, debilitating, and often life-threatening inflammatory disease characterized by episodic infiltration of neutrophils into the skin, pustule development, and systemic inflammation, which can manifest in the presence or absence of chronic plaque psoriasis (PV). Current treatments are unsatisfactory thus a better understanding the pathogenesis of GPP is…	Transcriptome or Gene expression	transcriptome	Psoriasis|psoriatic
dv17	PRJNA109197	Quantification of vascular lineage-specific differentiation (cell type comparison)	Angiogenesis and lymphangiogenesis have important roles in cancer progression and chronic inflammatory diseases, but efficient therapies against these diseases have been hampered by the lack of identified vascular lineage-specific markers and growth factors. Using transcriptional profiling of matched pairs of human dermal blood vascular and lymphatic endothelial cells, we first identified 236 lym…	Transcriptome or Gene expression	transcriptome	Psoriasis|psoriatic
dv170	PRJNA317683	Based on Molecular Profiling of Gene Expression, Palmoplantar Pustulosis and Palmoplantar Pustular Psoriasis are Highly Related Diseases that Appear to Be Distinct from Psoriasis Vulgaris	There is a controversy surrounding the existence of palmoplantar pustulosis (PPP) and palmoplantar pustular psoriasis (PPPP) as separate clinical entities or as variants of the same clinical entity. We used gene expression microarray to compare gene expression in PPP and PPPP. PPP and PPPP could not be differentiated using gene expression microarray suggesting that they are not distinct clinical …	Transcriptome or Gene expression	transcriptome	Psoriasis|psoriatic
dv171	PRJNA318897	Identification of a novel PPARβ/δ / miR-21-3p axis in UV-induced skin inflammation [human mRNA]	Although excessive exposure to UV is widely recognized as a major factor leading to skin perturbations and cancer, the complex mechanisms underlying inflammatory skin disorders resulting from UV exposure remain incompletely characterized. The nuclear hormone receptor PPARβ/δ is known to control cutaneous repair and UV-induced cancer development. Here, we describe a novel PPARβ/δ-dependent molecul…	Transcriptome or Gene expression	transcriptome	Psoriasis|psoriatic
dv173	PRJNA322847	Genetic variants alter T-bet binding and gene expression in mucosal inflammatory disease	The polarization of CD4+ T cells into distinct T helper cell lineages is essential for protective immunity against infection, but aberrant T cell polarization can cause autoimmunity. The transcription factor T-bet (TBX21) specifies the Th1 lineage and represses alternative T cell fates. Genome-wide association studies have identified single nucleotide polymorphisms (SNPs) that may be causative fo…	Epigenomics	genome | transcriptome	Psoriasis|psoriatic
dv174	PRJNA324128	Sebaceous gland atrophy in psoriasis: An explanation for psoriatic alopecia?	In a transcriptome study of psoriatic (PP) vs. normal (NN) skin, we found a co-expressed gene module (N5) enriched 11.5-fold for lipid biosynthetic genes. We also observed fewer visible hairs in PP skin, compared to uninvolved (PN) or NN skin (p<0.0001). To ask whether these findings might be due to abnormalities of the pilosebaceous unit, we carried out 3D morphometric analysis of paired PP and …	Transcriptome or Gene expression	transcriptome	Psoriasis|psoriatic
dv175	PRJNA326416	Inflammatory signals linking inverse, erythrodermic and chronic plaque psoriasis	Inverse and erythrodermic psoriasis are rare subtypes of psoriasis. Whereas the former is characterized by shiny erythematous non-scaly plaques in the body folds, the latter has widespread redness with fine scale, covering over 80% of the body-surface area, and can be life-threatening. Both are considered to be clinical subtypes of chronic plaque psoriasis, and often co-exist or evolve from plaqu…	Transcriptome or Gene expression	transcriptome	Psoriasis|psoriatic
dv176	PRJNA326594	Transcriptome analysis for anatomically separate psoriatic plaques highlight individualized expression patterns	To evaluate the transcriptomes of lesional skin from different body parts of the same individual. Specifically, we conducted a transcriptomic study to investigate expression variability for diseased samples taken from different anatomic regions of same patient, and to compare the variability to between individuals variability. Overall design: 5 psoriasis patients, each with 4 psoriatic and 1 unin…	Transcriptome or Gene expression	transcriptome	Psoriasis|psoriatic
dv177	PRJNA328280	RNA-seq analysis of activated plasmacytoid dendritic cell subsets after viral infection	Hematopoiesis generates cell diversity through evolutionarily-determined differentiation programs defined at steady-state conditions. Here, we show that peripheral innate immune activation can generate cell diversity and functional specialization during the activation process. We found that activation of steady state human plasmacytoid pre-dendritic cells (pDCs) with a single microbial stimulus i…	Transcriptome or Gene expression	transcriptome	Psoriasis|psoriatic
dv178	PRJNA336007	Shrinking the Psoriasis assessment gap: Early gene-expression profiling accurately predicts response to long-term treatment	Prediction of response to adalimumab and methotrexate treatments based on gene expression profiles at baseline, weeks 1, 2, 4 and 16 Overall design: Total RNA obtained from isolated from skin tissue at baseline - non-lesional and lesional - weeks 1,2,4 and 16 in subjects with moderate to severe psoriasis	Transcriptome or Gene expression	transcriptome	Psoriasis|psoriatic
dv179	PRJNA341946	Dual role of Act1 in keratinocyte differentiation and host defense: TRAF3IP2 silencing alters keratinocyte differentiation while inhibiting IL-17 responses	TRAF3IP2 is a candidate psoriasis susceptibility gene encoding Act1, a ubiquitin ligase that couples the IL-17 receptor to downstream signaling pathways. We investigated the role of Act1 in keratinocyte responses to IL-17 using a tetracycline inducible shRNA targeting TRAF3IP2. Tet exposure for seven days effectively silenced TRAF3IP2 mRNA and Act1 protein, resulting in 761 genes with significant…	Transcriptome or Gene expression	transcriptome	Psoriasis|psoriatic
dv18	PRJNA109199	Quantification of vascular lineage-specific differentiation, psoriasis (chronic inflammation) study	Angiogenesis and lymphangiogenesis have important roles in cancer progression and chronic inflammatory diseases, but efficient therapies against these diseases have been hampered by the lack of identified vascular lineage-specific markers and growth factors. Using transcriptional profiling of matched pairs of human dermal blood vascular and lymphatic endothelial cells, we first identified 236 lym…	Transcriptome or Gene expression	transcriptome	Psoriasis|psoriatic
dv180	PRJNA353012	The mRNA expression analysis of psoriasis skin lesion mesenchymal stem cell	RNA sequencing for 6 samples from psoriasis skin lesion mesenchymal stem cell, to examine the differentilly expressed mRNAs between two differernt conditions. Overall design: Examining 2 conditions, each with 3 replicates	Transcriptome or Gene expression	transcriptome	Psoriasis|psoriatic
dv182	PRJNA360950	Effect of UV radiation on psoriatic keratinocytes in vitro	The aim of the study was to investigate the apoptotic process in psoriatic keratinocytes. UV radiation was used as apoptosis stimuli. Restults provide insights into the role of UV radiation and apoptosis induction on cultured psoriatic keratinocytes compared to healthy controls. Overall design: We used microarray to analyze differences in gene expression between UV/Non-UV exposed psoriatic (invol…	Transcriptome or Gene expression	transcriptome	Psoriasis|psoriatic
dv184	PRJNA375837	Fine Mapping of Eight Psoriasis Susceptibility Loci	Psoriasis is a common immune-mediate disease identified through scaly patches of the skin. In this study we collected genotype information on 5,067 samples of European ancestry as a follow-up study of our initial GWAS ( Nair et al. 2009). We designed an Illumina iSelect custom genotyping array with 2,269 tagging SNPs in the eight known psoriasis susceptibility regions ( MHC, IL12B, IL23R, IL23A, …		genome	Psoriasis|psoriatic
dv185	PRJNA375838	Fine Mapping of Eight Psoriasis Susceptibility Loci	Psoriasis is a common immune-mediate disease identified through scaly patches of the skin. In this study we collected genotype information on 5,067 samples of European ancestry as a follow-up study of our initial GWAS ( Nair et al. 2009). We designed an Illumina iSelect custom genotyping array with 2,269 tagging SNPs in the eight known psoriasis susceptibility regions ( MHC, IL12B, IL23R, IL23A, …	Phenotype or Genotype	genome	Psoriasis|psoriatic
dv186	PRJNA377193	Large scale meta-analysis characterizes genetic architecture for common psoriasis-associated variants	The genotypes obtained from the Affymetrix Biobank Plus array constituted one of eight Caucasian datasets used in a large genome-wide meta-analysis of the association of psoriasis cases versus unaffected controls. With a combined effective sample size of > 39,000 individuals, this study identified 16 new psoriasis loci achieving genome-wide significance, increasing the total number of identified …		genome	Psoriasis|psoriatic
dv187	PRJNA377194	Large scale meta-analysis characterizes genetic architecture for common psoriasis-associated variants	The genotypes obtained from the Affymetrix Biobank Plus array constituted one of eight Caucasian datasets used in a large genome-wide meta-analysis of the association of psoriasis cases versus unaffected controls. With a combined effective sample size of > 39,000 individuals, this study identified 16 new psoriasis loci achieving genome-wide significance, increasing the total number of identified …	Phenotype or Genotype	genome	Psoriasis|psoriatic
dv188	PRJNA378302	Dust mite potently activates Th17/Th22 pathways and models multiple inflammatory skin conditions in humans	House dust mite/HDM atopy patch test/APT elicits positive reactions in the majority of atopic dermatitis/AD and healthy individuals. Experimental systems for new-onset/chronic AD are needed to support rapid therapeutic development, particularly since animal models representing AD pathology in humans are lacking. HDM APT historically simulated AD, but its suitability to model the emerging AD skin …	Transcriptome or Gene expression	transcriptome	Atopic Dermatitis
dv189	PRJNA386065	Germline hypomorphic CARD11 mutations in severe atopic disease	We describe five patients from four unrelated families who had severe atopic dermatitis and susceptibility to mild skin viral infections. Some patients also exhibit other allergic symptoms such as asthma and food allergy. We performed whole exome sequencing for affected patients A-I of family A; B-I of family B; D-I, D-II.1 and healthy mother D-II.3 of family D. Whole genome sequencing was done f…		genome	Atopic Dermatitis
dv19	PRJNA109443	Profiling of genes expressed in cultured human keratinocytes established from the bulge region of hair follicles.	We established a culture method of human keratinocytes from the bulge region of a plucked hair follicle, that contains multipotent epithelial stem cells with high proliferative potential. Using our method, keratinocyte cultures were successfully obtained from all subjects without invasive skin biopsies. We compared the gene expression profiles between the cultured keratinocytes derived from human…	Transcriptome or Gene expression	transcriptome	Atopic Dermatitis
dv190	PRJNA386066	Germline hypomorphic CARD11 mutations in severe atopic disease	We describe five patients from four unrelated families who had severe atopic dermatitis and susceptibility to mild skin viral infections. Some patients also exhibit other allergic symptoms such as asthma and food allergy. We performed whole exome sequencing for affected patients A-I of family A; B-I of family B; D-I, D-II.1 and healthy mother D-II.3 of family D. Whole genome sequencing was done f…	Phenotype or Genotype	genome	Atopic Dermatitis
dv191	PRJNA389673	Fezakinumab (anti-IL-22) treatment in adults with moderate-to-severe atopic dermatitis	We conducted a randomized, double-blind, placebo-controlled trial in adults with moderate-to-severe AD unresponsive to conventional topical or systemic treatment. Fezakinumab (ILV-094; anti IL-22 monoclonal antibody) monotherapy was administered for 12 weeks (primary endpoint), and clinical responses were followed until week 20. AD transcriptome significantly improved at week 12 in fezakinumab vs…	Transcriptome or Gene expression	transcriptome	Atopic Dermatitis
dv193	PRJNA398238	Transcriptional profiling unravels enhanced xenobiotic metabolism in the skin of patients with atopic dermatitis but not with ichthyosis vulgaris	Previous transcriptome analyses confirmed the major role of immunological and skin barrier abnormalities in atopic dermatitis (AD). We here aimed at identifying novel pathogenic pathways involved in AD by comparing AD patients stratified for filaggrin (FLG) mutations not only to healthy donors but also to patients with ichthyosis vulgaris (IV). We applied single-molecule direct RNA-sequencing to …	Transcriptome or Gene expression	transcriptome	Atopic Dermatitis
dv194	PRJNA398381	Th22 cells represent a distinct human T cell subset involved in epidermal immunity and remodeling	Th subsets are defined according to their production of lineage-indicating cytokines and functions. In this study, we have identified a subset of human Th cells that infiltrates the epidermis in individuals with inflammatory skin disorders and is characterized by the secretion of IL-22 and TNF-a, but not IFN-g, IL-4, or IL-17. In analogy to the Th17 subset, cells with this cytokine profile have b…	Transcriptome or Gene expression	transcriptome	Psoriasis|psoriatic
dv195	PRJNA398506	PSORITUS - Secukinumab study in PSOriasis exploring pruRITUS intensity and lesional biomarkers (CAIN457ADE03)	Exploratory study on the kinetics of psoriasis symptoms, pruritus intensity and lesional biomarkers in patients with moderate to severe plaque-type psoriasis treated with subcutaneous secukinumab (300 mg) during a 16 week open-label run-in phase followed by a 16 week randomized, double-blind, placebo-controlled withdrawal phase. Overall design: Psoriasis patients received 300 mg subcutaneous secu…	Transcriptome or Gene expression	transcriptome	Psoriasis|psoriatic
dv196	PRJNA399856	Genome-Wide DNA Methylation Profiling Identifies Differential Methylation in Uninvolved Psoriatic Epidermis	The aim of the study was to investigate the differential methylation in psoriatic lesional epidermis compared to non-lesional or healthy epidermis. Overall design: Bisulphite converted DNA from 12 samples were hybridised to Illumina Hiseq 1500 system	Epigenomics	genome	Psoriasis|psoriatic
dv197	PRJNA401782	T cell activation in skin explants from patients with psoriasis and controls	We have worked on skin explants and activated T cells locally with a CD3 antibody, whole biopsies were activated, then epidermal and dermal RNA was sequenced. Sequencing was performed by BGI (Hong Kong) as well as the group analysis. Overall design: Examination of skin tissue responses to local T cell activation (acd3) compared to isotype at the RNA level. Samples include biopsies from healthy co…	Transcriptome or Gene expression	transcriptome	Psoriasis|psoriatic
dv198	PRJNA412876	Expression data from keratinocytes treated either with IL-22 or combination of tofacitinib (JAK1/3 inhibitor) and IL-22 at 6 hours	JAK inhibitors like tofacitinib were thought to act primarily on T cells. However, our data and recent research suggest that JAK receptors are also present on keratinocytes. Here, we show effect of tofacitinib on primary keratinocytes, which could explain effects of topical tofacitinib treatment in psoriasis. We have performed whole transcriptome analysis (using microarray) on RNA isolated from c…	Transcriptome or Gene expression	transcriptome	Psoriasis|psoriatic
dv199	PRJNA415584	Expression data from human neutrophils isolated from the peripheral blood of psoriasis patients and healthy controls	In psoriasis, neutrophils accumulate in the epidermis or scatter in the dermis, which may contribute to the inflammation by releasing a variety of cytokines, chemokines, as well as various enzymes and antimicrobe proteins (AMPs). However, the exact role of neutrophils needs to be further illustrated. To identify the differences between psoriasis neutrophils and healthy ones, we analyzed microarra…	Transcriptome or Gene expression	transcriptome	Psoriasis|psoriatic
dv2	PRJEB11783	Human breast milk miRNA, maternal probiotic supplementation and atopic dermatitis in offspring	Perinatal probiotic ingestion has been shown to prevent atopic dermatitis (AD) in infancy in a number of randomised trials. The Probiotics in the Prevention of Allergy among Children in Trondheim (ProPACT) trial involved a probiotic supplementation regime given solely to mothers 1 month before the expected due date and for 3 months afterwards whilst breastfeeding. At 2 years of age, children of m…	Other	transcriptome	Atopic Dermatitis
dv20	PRJNA109837	Gene expression data of skin from psoriatic patients and normal controls	Gene expression has been proposed as an intermediate phenotype that can increase power in complex trait gene-mapping studies. Psoriasis, an immune-mediated, inflammatory and hyperproliferative disease of the skin and joints, provides an ideal model system to evaluate this paradigm, as conclusive evidence demonstrates that psoriasis has a genetic basis and the disease tissue is readily accessible.…	Transcriptome or Gene expression	transcriptome	Psoriasis|psoriatic
dv200	PRJNA417810	Gene expression profile analysis and identification of the effects triggered by essential sandalwood oil on human skin explants	The purpose of the present study was to establish at the molecular level, a genetic profile of the biological activity of essential sandalwood oil from Santalum album, produced under standardized conditions. The model system under investigation is based on living human skin explants. This protocol permits to compare ex vivo the effects of SO at the histological level as well as the changes of gen…	Transcriptome or Gene expression	transcriptome	Atopic Dermatitis
dv201	PRJNA418753	Cellular and Molecular Changes in Psoriasis Lesions Induced by Ustekinumab: Distinct Differences in Responders vs. Non-Responders	A gene expression profiling sub-study was conducted in which skin biopsy samples (n=192) were collected for RNA extraction and hybridization to microarrays from patients with moderate-to-severe psoriasis who participated in ACCEPT, an IRB-approved Phase 3, multicenter, randomized trial. This analysis identified gene expressions significantly modulated in psoriasis lesions (LS) following ustekinum…	Transcriptome or Gene expression	transcriptome	Psoriasis|psoriatic
dv202	PRJNA419896	Early-onset pediatric atopic dermatitis is characterized by Th2/Th17/Th22- centered inflammation and lipid alterations	Background: While atopic dermatitis (AD) often starts in early childhood, detailed tissue profiling of early-onset AD in children is lacking, hindering therapeutic development for this patient population with a particularly high unmet need of better treatments. Objective: We sought to globally profile the skin of infants with AD compared to adults with AD and healthy controls. Methods: We perform…	Transcriptome or Gene expression	transcriptome	Atopic Dermatitis
dv204	PRJNA421744	RNA-seq identifies a diminished differentiation gene signature in primary monolayer keratinocytes grown from lesional and uninvolved psoriatic skin	Keratinocyte (KC) hyper-proliferation and epidermal thickening are characteristic features of psoriasis lesions, but the specific contributions of KCs to plaque formation are not fully understood. This study used RNA-seq to investigate the transcriptome of primary monolayer KC cultures grown from lesional (PP) and non-lesional (PN) biopsies of psoriasis patients and control subjects (NN). Whole s…	Transcriptome or Gene expression	genome | transcriptome	Psoriasis|psoriatic
dv205	PRJNA427924	Ichthyosis molecular fingerprinting shows profound Th17-skewing and a unique barrier genomic signature	The purpose of this study was to analyze the genomic signatures and profiles of skin from ichthyosis (various subtypes) vs. healthy patients. The analysis strategy was to study differentially expressed genes common to the ichthyosis shared phenotype, as well as individual ichthyosis subtypes, and compare and contrast to the genomic profiles of atopic dermatitis and psoriasis. Overall design: Skin…	Transcriptome or Gene expression	genome | transcriptome	Psoriasis|psoriatic | Atopic Dermatitis
dv206	PRJNA428473	The mRNA expression analysis of mesenchymal stem cell from psoriasis skin lesion	mRNA sequencing for 6 samples of skin-derived mesenchymal stem cells from either normal skin or psoriasis skin lesion. Overall design: Examining 2 conditions (normal or psoriasis), each with 3 replicates	Transcriptome or Gene expression	transcriptome	Psoriasis|psoriatic
dv207	PRJNA430069	RNA-seq analysis of IL-1B and IL-36 responses in epidermal keratinocytes identifies a shared MyD88-dependent gene signature	IL-36 cytokines have recently emerged as mediators of inflammation in autoimmune conditions including psoriasis vulgaris (PsV) and generalized pustular psoriasis (GPP). This study used RNA-seq to profile the transcriptome of primary epidermal keratinocytes (KCs) treated with IL-1B, IL-36A, IL-36B or IL-36G. We identified some early IL-1B-specific responses (8 hours post-treatment), but nearly all…	Transcriptome or Gene expression	transcriptome	Psoriasis|psoriatic
dv208	PRJNA430239	Genome-wide analysis of gene expression of cutaneous lupus and cutaneous psoriasis lesions	Human skin samples from cutaneous lupus subtypes, psoriasis, and normal patients were used to corroborate findings of Fas Ligand elevation in a murine model of cutaneous lupus Overall design: 56 deidentified human samples from formalin fixed, paraffin-embedded skin; 6 chronic cutaneous lupus, 12 subacute cutaneous lupus, 7 acute cutaneous lupus, 14 control skin, and 17 psoriasis	Transcriptome or Gene expression	genome | transcriptome	Psoriasis|psoriatic
dv209	PRJNA430869	Local restriction of sterile inflammation by auto-inhibitory regulation of S100A8/S100A9-alarmin activity	Autoimmune diseases, like psoriasis or arthritis, show a patchy distribution of inflammation despite systemic dysregulation of adaptive immunity. Thus, additional tissue-derived signals like Danger-Associated Molecular Pattern molecules (DAMPs) are indispensable for manifestation of local inflammation. S100A8/100A9-complexes are the most abundant DAMPs in many autoimmune diseases. However, regula…	Transcriptome or Gene expression	transcriptome | proteome	Psoriasis|psoriatic
dv21	PRJNA111055	Impaired T-cell function in patients with novel ICOS	Interaction of ICOS - ICOS ligand is required for the germinal center formation, T-cell immune responses, and development of autoimmune diseases. Human ICOS deficiency with the identical ICOS mutation has been identified in nine patients worldwide. In vitro studies showed T-cell defect of the patients was mild, and in vivo autoimmunity was uncommon and mild. Here we report in-depth analysis of T-…	Transcriptome or Gene expression	transcriptome	Psoriasis|psoriatic
dv210	PRJNA432881	RNA-seq analysis of PBMCs from generalized pustular psoriasis patients	To better understand the disease mechanism of generalized pustular psoriasis (GPP), we performed a transcriptome analysis to profile the gene expression of peripheral blood mononuclear cells (PBMCs) from patients enrolled at the time of diagnosis and receiving follow-up treatment for up to 6 months.	Raw sequence reads	transcriptome	Psoriasis|psoriatic
dv211	PRJNA435721	Gene expression in uninvolved and involved lesional epidermis from human skin biopsies from patients with atopic dermatitis (laser capture microdissection)	This SuperSeries is composed of the SubSeries listed below. Overall design: Refer to individual Series		transcriptome	Atopic Dermatitis
dv212	PRJNA435726	Gene expression in uninvolved and involved epidermis from patients with atopic dermatitis (laser capture microdissection): set 2	We performed microarray analysis on laser-microdissected epidermis from patients with atopic dermatitis to identify genes dysregulated in uninvolved and involved lesional epidermis Overall design: Epidermis and dermis were obtained from human skin biopsies by laser capture microdissection using Arcturus XT (MDS Analytical Technologies) system, followed by RNA isolation with Arcturus Picopure RNA …	Transcriptome or Gene expression	transcriptome	Atopic Dermatitis
dv213	PRJNA435727	Gene expression in uninvolved and involved epidermis from patients with atopic dermatitis (laser capture microdissection): set 1	We performed microarray analysis on laser-microdissected epidermis from patients with atopic dermatitis to identify genes dysregulated in uninvolved and involved lesional epidermis Overall design: Epidermis and dermis were obtained from human skin biopsies by laser capture microdissection using Arcturus XT (MDS Analytical Technologies) system, followed by RNA isolation with Arcturus Picopure RNA …	Transcriptome or Gene expression	transcriptome	Atopic Dermatitis
dv214	PRJNA465504	IκBζ is a key transcriptional regulator of IL-36-driven psoriasis-related gene expression in keratinocytes	Human primary keratinocytes were lentivirally transfected with control or NFKBIZ shRNA followed by stimulation with 1.5 and 24 h with IL-36. Total RNA was extracted using TRIZOL. After mRNA purification with the NEBNext mRNA Isolation Kit, NEBNext Ultra RNA Library Preparation Kit was used for library construction.	Raw sequence reads	transcriptome	Psoriasis|psoriatic
dv215	PRJNA470805	Comprehensive transcriptome anaylsis of psoriasis in a Han Chinese population	Psoriasis is a chronic inflammatory skin disease related to immune, whose complexity of molecular mechanisms is still not fully clear. RNA sequencing has been widely applied in various fields including biological medicine. According to the bioinformatics analysis of differential genes, biomarkers and drug targets have been discovered for the diagnosis and treatment of diseases. Besides, the patho…	Transcriptome or Gene expression	transcriptome	Psoriasis|psoriatic
dv216	PRJNA472389	Transcriptome analysis of Psoriasis	Newly diagnosed psoriatic patients were recruited into this study (total 12 patients. Initially 16 patients were enrolled but only 12 of these patients had complied IRB protocol). These patients were all treated with glucocorticoid (GC) for 2 months and then stopped treatment. Among these patients, patients #2, 4, 6, 7, 10, 11, 12 were considered as effective response to treatment. However, all t…	Transcriptome or Gene expression	transcriptome	Psoriasis|psoriatic
dv217	PRJNA473794	The CD4+ alike CD8+ memory T cell compartment diversification reveales CD8+ T cell subsets with cytotoxic and non-cytotoxic properties	CD4+ memory T helper cells are organized in different subsets characterized by distinct functions and chemokine receptor expression patterns induced and maintained by divergent gene programs. We demonstrate here that identical chemokine receptor combinations are sufficient to separate analogous differentiated CD8+ memory T cell subsets with matching cytokine profiles. Tc2, Tc17 and Tc22 type CD8+…	Transcriptome or Gene expression	transcriptome	Psoriasis|psoriatic
dv218	PRJNA474493	miRNA expression profile and function analysis in psoriasis lesional skin and normal control of human	miRNAs have received much attention in the past several years. They have been proven to play important role in the biology of autoimmune and immune-related disorders (AID). To identify miRNAs specifically expressed in psoriasis, the expression of lncRNAs in biopsies obtained from patients with psoriasis were compared with biopsies obtained from healthy volunteers using a microarray. Overall desig…	Transcriptome or Gene expression	transcriptome	Psoriasis|psoriatic
dv219	PRJNA476097	Genome wide DNA methylation of Psoriasis patients from disease and adjacent Normal skin skin tissue samples	Genome wide DNA methylation profiling of psoriatic disease skin tissue and adjacent Normal skin samples. The Illumina Infinium 450k Human DNA methylation Beadchip v1.2 was used to obtain DNA methylation profiles across approximately 450,000 CpGs in tissue samples. Total 48 samples were taken including 24 paired tissues. Overall design: Bisulphite converted DNA from the 48 samples were hybridised …	Epigenomics	genome	Psoriasis|psoriatic
dv22	PRJNA112007	Type I Interferon: Potential Therapeutic Target for Psoriasis?	We observed robust overexpression of type I interferon (IFN)–inducible genes and genomic signatures that indicate T cell and dendritic cell infiltration in lesional skin. Up-regulation of mRNAs for IFN-a subtypes was observed in lesional skin compared with nonlesional skin. Enrichment of mature dendritic cells and 2 type I IFN–inducible proteins, STAT1 and ISG15, were observed in the majority of …	Transcriptome or Gene expression	genome | transcriptome	Psoriasis|psoriatic
dv220	PRJNA478836	Distinct transcriptomic profiles of early-onset atopic dermatitis in blood and skin of pediatric patients	Background: Atopic dermatitis (AD) predominantly affects young children, but our understanding of AD pathogenesis is based on skin and blood samples from longstanding adult AD. Genomic biopsy profiling from early pediatric AD showed significant Th2 and Th17/Th22-skewing, without the characteristic adult Th1 up-regulation. Since obtaining pediatric biopsies is difficult, blood gene expression prof…	Transcriptome or Gene expression	genome | transcriptome	Atopic Dermatitis
dv221	PRJNA481519	Cellular and Molecular Changes in Psoriasis Lesions Inducedby Ustekinumab: Distinct Differences in Responders vs. Non responders	Ustekinumab provides clinical benefit to psoriasis patients, but precise cellular and molecular changes underlying its therapeutic utility are not yet fully understood. To assess differences between ustekinumab responders vs. non responders in modulating specific inflammatory pathways and provide reference data for exploring molecular effects of next-generation interleukin(IL)-17 and IL-23-antago…	Transcriptome or Gene expression	transcriptome	Psoriasis|psoriatic
dv222	PRJNA481993	RNA-seq and flow-cytometry of conventional, scalp, and palmoplantar psoriasis reveal shared and distinct molecular pathways	It has long been recognized that anatomic location is an important feature for defining distinct subtypes of plaque psoriasis. However, little is known about the molecular differences between scalp, palmoplantar, and conventional plaque psoriasis. To investigate the molecular heterogeneity of these psoriasis subtypes, we performed RNA-seq and flow cytometry on skin samples from individuals with s…	Transcriptome or Gene expression	transcriptome	Psoriasis|psoriatic
dv223	PRJNA482326	Lesional and non-lesional skin gene-expression profiles from Phase-3 clinical trials of Brodalumab	IL-17 antagonists induce impressive clinical benefit in psoriasis, but it is unknown too what extent cellular and molecular characteristics of psoriasis are suppressed by a clinically relevant dose and schedule of any IL-17 antagonist. Examine the effects the IL-17A receptor antagonist brodalumab, on the clinical and molecular characteristics of psoriasis, including IL-17 dependent gene-sets. Ove…	Transcriptome or Gene expression	transcriptome	Psoriasis|psoriatic
dv225	PRJNA488474	Plucked hair follicles from patients with chronic discoid lupus erythematosus show a disease-specific molecular signature	When faced with clinical symptoms of scarring alopecia – the standard diagnostic pathway involves a scalp biopsy which is an invasive and expensive procedure. Furthermore, clinical activity of scarring alopecias is often difficult to assess as symptoms of permanent damage and signs of activity can overlap or be difficult to distinguish. Here we report that gene expression analysis of only a small…	Transcriptome or Gene expression	transcriptome	Psoriasis|psoriatic
dv226	PRJNA490231	Microarray Gene Expression Data from Early Skin Biopsies of a Secukinumab Clinical Trial in Psoriasis	The phase II clinical study CAIN457A2223 (NCT01537432) was designed to evaluate the proportion of patients achieving reversal of chronic plaque psoriasis at weeks 4 and 12 following multiple doses of secukinumab, administered subcutaneously, compared to placebo. 36 patients were enrolled in this study, with 24 being randomly assigned to the treatment arm and 12 to the placebo arm. Starting from w…		transcriptome	Psoriasis|psoriatic
dv227	PRJNA490232	Microarray Gene Expression Data from Early Skin Biopsies of a Secukinumab Clinical Trial in Psoriasis	The phase II clinical study CAIN457A2223 (NCT01537432) was designed to evaluate the proportion of patients achieving reversal of chronic plaque psoriasis at weeks 4 and 12 following multiple doses of secukinumab, administered subcutaneously, compared to placebo. 36 patients were enrolled in this study, with 24 being randomly assigned to the treatment arm and 12 to the placebo arm. Starting from w…	Phenotype or Genotype	transcriptome	Psoriasis|psoriatic
dv228	PRJNA493098	The Tissue-Engineered Human Psoriatic Skin Substitute: A Valuable In Vitro Model to Identify Genes with Altered Expression in Lesional Psoriasis	Psoriasis is a chronic inflammatory skin disease for which no cure has emerged. Its complex etiology requires the development of an in vitro model representative of the pathology. Various skin substitutes were produced by tissue-engineering using biopsies from normal, healthy donors, or from lesional or non-lesional skin samples from patients with psoriasis, and their gene expression profiles wer…	Transcriptome or Gene expression	transcriptome	Psoriasis|psoriatic
dv229	PRJNA494244	Identification of novel immune and barrier genes in atopic dermatitis by means of laser capture microdissection	This is the first report that establishes robust epidermal and dermal genomic signatures of lesional and nonlesional AD skin and normal skin compared with whole tissues. These data establish the utility of laser capture microdissection to separate different compartments and cellular subsets in patients with AD, allowing localization of key barrier or immune molecules and enabling detection of gen…	Transcriptome or Gene expression	genome | transcriptome	Atopic Dermatitis
dv23	PRJNA113263	Atopic Eczema expression profiling, Saaf_2008	Background: Atopic eczema (AE) is a common chronic inflammatory skin disorder. In order to dissect the genetic background several linkage and genetic association studies have been performed. Yet very little is known about specific genes involved in this complex skin disease, and the underlying molecular mechanisms are not fully understood. Results: We used human DNA microarrays to identify a mole…	Transcriptome or Gene expression	genome | transcriptome	Atopic Dermatitis
dv230	PRJNA494869	A Phase 2 Randomized Trial of Apremilast in Patients With Atopic Dermatitis	A phase 2, double-blind, placebo-controlled trial evaluated apremilast efficacy, safety, and pharmacodynamics in adults with moderate to severe atopic dermatitis (AD). Overall design: Patients were randomized to placebo, apremilast 30 mg BID (APR30), or apremilast 40 mg BID (APR40) for 12 weeks. During Weeks 12–24, all patients received APR30 or APR40. A biopsy substudy evaluated AD-related bioma…	Transcriptome or Gene expression	transcriptome	Atopic Dermatitis
dv231	PRJNA496323	Atopic Dermatitis, Psoriasis and healthy control RNA-seq cohort	To gain a deeper understanding of the pathophysiology of AD, we conducted a large-scale transcriptomic study of AD with deeply-sequenced RNA-seq samples using long (125b) paired-end reads. By integrating deep sequencing-based skin transcriptome profiling with systems biology analysis, we are able to provide deep characterization for the expression signatures for AD, and by including psoriasis sam…	Transcriptome or Gene expression	transcriptome	Psoriasis|psoriatic | Atopic Dermatitis
dv232	PRJNA497059	Effect of Neutrophil Extracellular Traps and Psoriasis-Associated TRAF3IP2 Genotype on Induction of Human Th17 Cells	Using RNA-sesq to assess effects of NET exposure under different activation conditions, and assessing effects of homozygosity vs. nullizygosity for the Act1 D10N genotype Overall design: PBMC from 12 different individuals of known Act1 genotype were subjected to 4 conditions (Control; CD3/CD28; NET; NET+LPS) at 2 different times (0h and 6h PMA/lonomycin).	Transcriptome or Gene expression	transcriptome	Psoriasis|psoriatic
dv233	PRJNA503839	Sodium chloride is an ionic checkpoint for human Th2 cell responses and shapes the atopic skin microenvironment	There has been a strong increase in the incidence of allergic diseases over the last 50 years.Environmental factors most likely account for this phenomenon. However, the nature of thesefactors and the mode of action by which they induce the type 2 immune deviation, which ischaracteristic of atopic diseases, remains unclear. It has previously been reported that dietarysodium chloride promotes the …	Raw sequence reads	transcriptome	Atopic Dermatitis
dv234	PRJNA505133	16S rDNA based skin bacterial flora from leprosy patients and healthy individuals using Illumina MiSeq sequencing.	Skin is the largest organ in humans and serves as a physical barrier. It harbors a large number of microorganisms having symbiotic, saprophytic, commensal, or opportunistic characters. Skin is extremely affected in Leprosy and the changes are irreversible. Leprosy is caused by Mycobacterium leprae and Mycobacterium lepromatosis. Reports on the study of skin lesions for leprosy are insufficient in…	Raw sequence reads	microbiome	Psoriasis|psoriatic | Atopic Dermatitis
dv235	PRJNA505801	RORγt inhibition selectively targets IL-17 producing human iNKT and γδ-T cells enriched in Spondyloarthritis while preserving IL-22 responses	Dysregulated IL-23/IL-17 responses have been linked to psoriatic arthritis and other forms of spondyloarthritides (SpA). RORγt, the key Thelper17 (Th17) cell transcriptional regulator, is also expressed by subsets of innate-like T cells, including invariant natural killer T (iNKT) and γδ-T cells, but how they contribute to disorders such as SpA is still unclear. Here we describe the presence of p…	Transcriptome or Gene expression	transcriptome	Psoriasis|psoriatic
dv237	PRJNA509864	Neutrophil and whole blood RNAseq from Generalised Pustular Psoriasis patients and healthy individuals	This SuperSeries is composed of the SubSeries listed below. Overall design: Refer to individual Series		transcriptome	Psoriasis|psoriatic
dv238	PRJNA509868	Neutrophils RNAseq from Generalised Pustular Psoriasis patients and healthy individuals	NeutrophilsRNAseq Overall design: 8 affected and 11 healthy individuals	Transcriptome or Gene expression	transcriptome	Psoriasis|psoriatic
dv239	PRJNA509869	Whole blood RNAseq from Generalised Pustular Psoriasis patients and healthy individuals	Whole blood RNAseq Overall design: 9 affected individuals and 7 controls	Transcriptome or Gene expression	transcriptome	Psoriasis|psoriatic
dv24	PRJNA117185	Broad defects in epidermal cornification in atopic dermatitis (AD) identified through genomic analysis	In this study we used genomic profiling to characterize differences in expression of genes related to epidermal growth/differentiation and inflammatory circuits in skin lesions of psoriasis and atopic dermatitis (AD), comparing expression values to normal skin. Skin biopsies were collected from 9 patients with chronic atopic dermatitis, 15 psoriasis patients, and 9 healthy volunteers. Keywords: G…	Transcriptome or Gene expression	genome | transcriptome	Psoriasis|psoriatic | Atopic Dermatitis
dv240	PRJNA511723	plasma microRNA sequencing	To identify differently expressed plasma microRNAs in atopic dermatitis and explore the potential function of plasma microRNAs in atopic dermatitis, the miRNA-seq was carried out in 5 atopic dermatitis patients and 5 controls.	Raw sequence reads	transcriptome	Atopic Dermatitis
dv241	PRJNA513132	Gene expression data of human T cell isolated from PBMCs of healthy controls and atopic dermatitis patients.	We identified zinc-alpha-2-glycoprotein (ZAG), a 41-kDa adipokine that regulates body weight, lipid, and mobilization, as a novel biomarker for AD. ZAG levels were consistently decreased in sera, T cells, and skin in human AD patients compared with healthy controls. We used microarrays to obtain the data of expressions of ZAG in human T cell isolated from PBMCs of healthy controls and atopic derm…	Transcriptome or Gene expression	transcriptome	Atopic Dermatitis
dv242	PRJNA513133	Gene expression data from healthy controls and atopic dermatitis patients skin	We identified zinc-alpha-2-glycoprotein (ZAG), a 41-kDa adipokine that regulates body weight, lipid, and mobilization, as a novel biomarker for AD. ZAG levels were consistently decreased in sera, T cells, and skin in human AD patients compared with healthy controls. We used microarrays to obtain the data of expressions of ZAG between human healthy controls and atopic patients skin. Overall design…	Transcriptome or Gene expression	transcriptome	Atopic Dermatitis
dv243	PRJNA517946	RNA-sequencing of CD56dim NK cells from atopic dermatitis and control patients	Purpose: To determine the underlying transcriptional differences between CD56dim NK cells from atopic dermatitis patients Methods: We sort-purified 30-100,000 CD56dim NK cells from freshly thawed, cryopreserved PBMCs of atopic dermatitis patients and patients undergoing Mohs surgeries. Ribosomal RNA was removed and cDNA was generated with the SMARTer kit (CloneTech) with 10 ng of total RNA per sa…	Transcriptome or Gene expression	transcriptome	Atopic Dermatitis
dv244	PRJNA518901	Epigenomic analysis of sperm cells from patients with psoriatic arthritis, psoriasis without arthritis, and healthy controls	Genome-wide DNA methylation profiling of motile spermatozoa from 23 patients with psoriasis without arthritis, 13 psoriatic arthritis, and 18 unaffected controls using the Infinium HumanMethylation 450k v1 platform. Overall design: Bisulfite converted DNA from the 54 samples were hybridized to the Illumina Infinium HumanMethylation 450k v1 BeadChip.	Epigenomics	genome	Psoriasis|psoriatic
dv245	PRJNA520906	Nanoparticle-coupled topical methotrexate effectively inhibits inflammation and induces re-modeling in pre-clinical psoriasis	This project explores the efficacy of a novel skin-permeable MTX formulation, on murine and human xenotransplant models of psoriasis. Phenotypical and histological examinations of psoriatic tissue in these models have shown that the novel MTX can significantly suppress the inflammation. In order to understand the mechanistics of the new drug transcriptome of different treatment regimens (MTX-base…	Transcriptome or Gene expression	transcriptome	Psoriasis|psoriatic
dv246	PRJNA528315	Transcriptome Patterns in Hidradenitis Suppurativa: Support for the Role of Antimicrobial Peptides and Interferon Pathways in Disease Pathogenesis	Comparison of transcriptome of HS samples and Abdominoplasty skin Aim: The purpose of this study was to harness mRNA expression arrays to investigate the transcriptome profile in HS compared to control skin. Overall design: Methods: Illumina HumanHT-12 v4 Expression Bead Chips were used to measure mRNA expression in skin samples from HS (n=10) and abdominoplasty skin specimens (n=11).	Transcriptome or Gene expression	transcriptome	Hidradenitis Suppurativa
dv247	PRJNA531085	Dissecting the miRNome of psoriatic keratinocytes	Purpose: The purpose of this study was to identify the miRNome of keratinocytes in psoriasis Method: We performed next-generation sequencing for small RNAs from the RNA samples obtained from keratinocytes from psoriasis lesional, non-lesional and healthy skin. Next, we removed adapters and the low quality tags from the sequencing data and clean reads were mapped and aligned to known miRNAs sequen…	Transcriptome or Gene expression	genome | transcriptome	Psoriasis|psoriatic
dv248	PRJNA540690	Dupilumab progressively improves systemic and cutaneous abnormalities in patients with atopic dermatitis	Background: Dupilumab is an IL-4 receptor a mAb inhibiting signaling of IL-4 and IL-13, key drivers of type 2-driven inflammation, as demonstrated by its efficacy in patients with atopic/allergic diseases. Objective: This placebo-controlled, double-blind trial (NCT01979016) evaluated the efficacy, safety, and effects of dupilumab on molecular/cellular lesional and nonlesional skin phenotypes and …	Transcriptome or Gene expression	transcriptome	Atopic Dermatitis
dv249	PRJNA544462	Exome-wide rare loss-of-function variant enrichment study in 21,347 Han Chinese individuals identifies four new susceptibility genes for psoriasis [psoriasis patients]	Most psoriasis-related genes or loci identified through genome-wide association studies (GWASs) represent common clusters and are located in non-coding regions of the human genome, providing only limited evidence for the role of coding variants in psoriasis. Two exome-wide case-control genotyping data sets were obtained from our previous study. Quality control was established for each data set, a…	Variation	genome	Psoriasis|psoriatic
dv250	PRJNA544692	Exome-wide rare loss-of-function variant enrichment study in 21,347 Han Chinese individuals identifies four new susceptibility genes for psoriasis [healthy controls]	Most psoriasis-related genes or loci identified through genome-wide association studies (GWASs) represent common clusters and are located in non-coding regions of the human genome, providing only limited evidence for the role of coding variants in psoriasis. Two exome-wide case-control genotyping data sets were obtained from our previous study. Quality control was established for each data set, a…	Variation	genome	Psoriasis|psoriatic
dv251	PRJNA551301	Oral JAK/SYK-inhibition (ASN002) suppresses inflammation and improves epidermal barrier markers in atopic dermatitis	We conducted a randomized, double-blind, placebo-controlled trial in adults with moderate-to-severe AD to test the efficacy of JAK/SYK-inhibitor ASN002. ASN002 significantly suppressed key AD inflammatory pathways, corresponding to clinical response, and may be an effective novel therapeutic agent for moderate-to-severe AD. Overall design: Patients were randomized to dose escalation of ASN002 20m…	Transcriptome or Gene expression	transcriptome	Atopic Dermatitis
dv252	PRJNA551580	Crisaborole and atopic dermatitis skin biomarkers: an intrapatient randomized trial	Crisaborole ointment, 2%, is a nonsteroidal phosphodiesterase 4 (PDE4) inhibitor for the treatment of mild-to-moderate atopic dermatitis (AD). The mechanism of action (MOA) of crisaborole and its effects on lesional measures of disease severity are not yet well-defined. This phase 2a, single-center, vehicle-controlled, intrapatient study was designed to further characterize the MOA of crisaborole…	Transcriptome or Gene expression	transcriptome	Atopic Dermatitis
dv253	PRJNA552180	miRNA regulation in psoriasis arthritis	Identify the biomarker and pathogenesis roles of miRNAs from CD14+ monocytes in psoriasis arthritis	Raw sequence reads	transcriptome	Psoriasis|psoriatic
dv254	PRJNA552662	Homo sapiens Transcriptome or Gene expression	Angelica polysaccharide (APS) is one of the major active components isolated from Angelica sinensis. Evidences suggested APS may have therapeutic potential for psoriasis. HaCaT cell line was commonly used as an in vitro model to study psoriasis. In the present study, RNA-sequencing (RNA-seq) was performed to investigate the underlying mechanism of APS. Different concentrations of APS (0mg/mL, 50 …	Transcriptome or Gene expression	transcriptome	Psoriasis|psoriatic
dv255	PRJNA552677	γ-secretase genes mutations in a cohort of patients with Hidradenitis Suppurativa	γ-secretase genes mutations in a cohort of patients with Hidradenitis Suppurativa	Raw sequence reads	genome	Hidradenitis Suppurativa
dv256	PRJNA562533	Early quantification of systemic inflammatory (INF) and cardiovascular disease (CVD) proteins predicts long-term treatment response to Tofacitinib and Etanercept (CVD data set)	Proteomic profiles of 91 cardiovascular disease proteins were measured in the blood of psoriasis patients both before and after treatment with tofacitanib or etanercept. These proteomic profiles were used to develop statistical classifiers for predicting PASI75 responses to tofacitinib and etancercept Overall design: A cohort of 266 psoriasis patients used in this study (Table1) was randomly sele…	Other	proteome	Psoriasis|psoriatic
dv257	PRJNA562534	Early quantification of systemic inflammatory (INF) and cardiovascular disease (CVD) proteins predicts long-term treatment response to Tofacitinib and Etanercept (INF data set)	Proteomic profiles of 92 inflammatory proteins were measured in the blood of psoriasis patients both before and after treatment with tofacitanib or etanercept. These proteomic profiles were used to develop statistical classifiers for predicting PASI75 responses to tofacitinib and etancercept Overall design: A cohort of 266 psoriasis patients used in this study (Table1) was randomly selected from …	Other	proteome	Psoriasis|psoriatic
dv258	PRJNA563597	Molecular and Cellular Responses to the TYK2/JAK1 Inhibitor, PF 06700841, Reveal Reduction of Skin Inflammation in Plaque Psoriasis	The interleukin (IL)-23/T-helper type 17 cell axis is a target for psoriasis. The tyrosine kinase 2 (TYK2)/Janus kinase 1 (JAK1) inhibitor, PF 06700841, will directly suppress TYK2-dependent IL-12 and IL-23 signaling and JAK1-dependent signaling in cells expressing these signaling molecules, including T cells and keratinocytes. This clinical study sought to define the inflammatory gene and cellul…	Transcriptome or Gene expression	transcriptome	Psoriasis|psoriatic
dv259	PRJNA564628	Molecular profile of hidradenitis suppurativa	Hidradenitis Suppurativa molecular taxonomy and key signaling pathways were studied by whole transcriptome profiling. Dysregulated genes were detected by comparing lesional and non lesional skin obtained from female HS patients and matched healthy controls using the Agilent array platform Overall design: Total RNA was obtained from full thickness skin specimens taken from both lesional and non le…	Transcriptome or Gene expression	transcriptome	Hidradenitis Suppurativa
dv26	PRJNA120981	Personalized medicine in psoriasis: developing a genomic classifier to predict histological response to Alefacept	Alefacept treatment is highly effective in a select group patients with moderate-to-severe psoriasis, and is an ideal candidate to develop systems to predict who will respond to therapy. A clinical trial of 22 patients with moderate to severe psoriasis treated with alefacept (7.5mg weekly i.v. x12 weeks) was conducted in 2002-2003, as a mechanism of action study. Patients were classified as respo…	Transcriptome or Gene expression	genome | transcriptome	Psoriasis|psoriatic
dv260	PRJNA565422	A Phase 2 Randomized, Double-blind Pilot Study of IL-17-Targeting with 2 Secukinumab in Moderate-to-Severe Atopic Dermatitis	This randomized, double-blind, phase 2 study aimed to investigate the efficacy and safety of secukinumab as compared to placebo in 41 subjects with moderate-to-severe AD over a 16-week period, with evaluations of clinical outcomes and molecular and cellular profiles in skin. Overall design: Trial Design: Randomized, double-blind, placebo-controlled pilot study Participants: Chronic moderate-to-se…	Transcriptome or Gene expression	transcriptome	Atopic Dermatitis
dv261	PRJNA565757	RNA-seq analysis of IL-17A+/IFNy+ CD8+ and IL-17A+CD4+ T cells from Psoriatic Arthritis Synovial Fluid	Psoriatic arthritis is a seronegative polyarticular form of inflammatory arthritis . Genetic analysis implicates a role for both IL-17/23 axis and CD8+ T cells in disease susceptibility. Using RNA-seq we identified differential gene expression between synovial IL-17A+(IFNy+/-) CD8+ T cells compared to IL-17A-IFNy+ CD8+ T cells and IL-17A+CD4+ T cells from the synovial fluid of psoriatic arthritis…	Transcriptome or Gene expression	transcriptome	Psoriasis|psoriatic
dv265	PRJNA573841	Mapping DNA interaction landscapes in psoriasis susceptibility loci highlights KLF4 as a target gene in 9q31	Background: Genome-wide association studies (GWAS) have uncovered many genetic risk loci for psoriasis, yet many remain uncharacterised in terms of the causal gene and their biological mechanism in disease. This is largely a result of the findings that over 90% of GWAS variants map outside of protein-coding DNA, and instead are enriched in cell type and stimulation-specific gene regulatory region…	Other	genome | transcriptome	Psoriasis|psoriatic
dv266	PRJNA574473	Selective therapeutic targeting of the first and second bromodomains of the BET proteins in cancer and immuno-inflammation [ChIP-seq]	The evolutionarily conserved BET bromodomain family contain a distinctive tandem bromodomain structure that enables their chromatin binding to facilitate transcription. Whilst first-in-class drugsthat equally inhibit both bromodomains have shown pre-clinicaland clinical efficacy in a range of malignant and inflammatory pathologies, the functional contribution of the first (BD1) and second (BD2) b…	Epigenomics	genome | transcriptome	Psoriasis|psoriatic
dv267	PRJNA574478	Selective therapeutic targeting of the first and second bromodomains of the BET proteins in cancer and immuno-inflammation [RNA-seq]	The evolutionarily conserved BET bromodomain family contain a distinctive tandem bromodomain structure that enables their chromatin binding to facilitate transcription. Whilst first-in-class drugsthat equally inhibit both bromodomains have shown pre-clinicaland clinical efficacy in a range of malignant and inflammatory pathologies, the functional contribution of the first (BD1) and second (BD2) b…	Transcriptome or Gene expression	transcriptome	Psoriasis|psoriatic
dv268	PRJNA575038	Selective therapeutic targeting of the first and second bromodomains of the BET proteins in cancer and immuno-inflammation [SLAM-seq]	The evolutionarily conserved BET bromodomain family contain a distinctive tandem bromodomain structure that enables their chromatin binding to facilitate transcription. Whilst first-in-class drugsthat equally inhibit both bromodomains have shown pre-clinicaland clinical efficacy in a range of malignant and inflammatory pathologies, the functional contribution of the first (BD1) and second (BD2) b…	Transcriptome or Gene expression	transcriptome	Psoriasis|psoriatic
dv269	PRJNA579350	RNASeq of Healthy Human Skin Tregs and CD4 Teffs versus Psoriatic Human Skin Tregs and CD4 Teffs	The aim of the study was to compare the transcriptional profile of healthy skin Tregs to Tregs isolated from psoriatic lesions and to compare these profiles to CD4 Teffectors isolated from the same patient. Overall design: Tregs and CD4 Teffectors from five samples of healthy human skin from psoriatic lesions were sort-purified and RNA-sequenced	Transcriptome or Gene expression	transcriptome	Psoriasis|psoriatic
dv27	PRJNA121567	Subpopulations of CD163 positive macrophages are classically activated in psoriasis	To determine the transcriptional profile associated with macrophage polarization to M1 or M2, we cultured macrophages derived from monocytes for 7 days and treated them with IFNg, IL-4, TNF, LPS, and LPS+IFNg (n=7). Psoriasis lesional and non-lesional skin biopsies were included (n=5 pairs). Overall design: Comparison of the transcriptome of psoriasis with cytokine-treated macrophages.	Transcriptome or Gene expression	transcriptome	Psoriasis|psoriatic
dv270	PRJNA588999	RNA sequencing of lesional and nonlesional skin from patients with atopic dermatitis	Purpose: To determine the transcriptional differences between lesional skin and nonlesional skin from patients with atopic dermatitis Methods: Skin biopsies of lesional and non-lesional sites on atopic dermatitis patients were obtained and stored in RNA Later. Ribosomal RNA was removed and cDNA was generated with the SMARTer kit (CloneTech) with 10 ng of total RNA per sample. Samples were sequenc…	Transcriptome or Gene expression	transcriptome	Atopic Dermatitis
dv271	PRJNA589541	Transcriptional differences between skin from patients with atopic dermatitis and control skin obtained from the healthy margins of Mohs surgery patients	Purpose: To determine the transcriptional differences between skin from patients with atopic dermatitis and control skin obtained from the healthy margins of Mohs surgery patients Methods: 4 mm skin biopsies of skin from atopic dermatitis patients or deidentified healthy margin surgical tissue were obtained and stored in RNA Later (-80C). Whole tissue RNA was isolated from tissue processed with a…	Transcriptome or Gene expression	transcriptome	Atopic Dermatitis
dv272	PRJNA590500	Efficacy and safety of ustekinumab treatment in adults with moderate-to-severe atopic dermatitis	This was a phase II, randomized, placebo-controlled, double-blinded single center study (clinicaltrials.gov: NCT01806662) to investigate safety and efficacy of ustekinumab treatment in moderate-to-severe AD patients. Patients underwent 1:1 randomization using a computer generated subject randomization table by an unblinded pharmacist. to Subjects received subcutaneous ustekinumab or placebo at we…	Transcriptome or Gene expression	transcriptome	Atopic Dermatitis
dv273	PRJNA591357	Dual blockade of IL-4 and IL-13 with dupilumab, an IL-4Ra antibody, is required to broadly inhibit type 2 inflammation	Background: Dupilumab, a fully human monoclonal antibody that binds IL-4Ra and inhibits signaling of both IL-4 and IL-13, has shown efficacy across multiple diseases with underlying type 2 signatures and is approved for treatment of asthma, atopic dermatitis and chronic sinusitis with nasal polyposis. We sought to provide a comprehensive analysis of the redundant and distinct roles of IL-4 and IL…	Transcriptome or Gene expression	transcriptome	Atopic Dermatitis
dv274	PRJNA593947	Homo sapiens Raw sequence reads	Genome-wide analysis of serum exosomal microRNA expression profile in psoriasis vulgaris patients by small RNA sequencing	Raw sequence reads	genome | transcriptome	Psoriasis|psoriatic
dv275	PRJNA593978	A Phase 1b Randomized Single-Center Trial of Topical Cerdulatinib (DMVT-502) in Patients with Mild-to-Moderate Atopic Dermatitis	This phase 1b, single-center, double-blind study evaluated safety, efficacy, and effect on molecular profiles of a topical Janus kinase/spleen tyrosine kinase (JAK/Syk) inhibitor, cerdulatinib gel 0.37%, in ten adults with mild-to-moderate atopic dermatitis (AD). Overall design: Patients were randomized to cerdulatinib gel 0.37% (n=8) or vehicle (n=2) twice daily (BID) for 14 days. Lesional skin …	Transcriptome or Gene expression	transcriptome	Atopic Dermatitis
dv276	PRJNA593988	Dual Antimicrobial and Anti-inflammatory Activity of a Nitric Oxide-releasing Topical Medication in Atopic Dermatitis	A clinical trial assessed the cutaneous immune response and short-term efficacy, safety, and tolerability in adults with mild to moderate AD who applied SB414 2% and 6% BID for 2 weeks. Overall design: This was a phase 1b, multicenter, randomized, double-blind, vehicle-controlled study. Patients were randomized 3:3:2 to SB414 2%, SB414 6%, or vehicle applied twice daily to all affected areas incl…	Transcriptome or Gene expression	transcriptome	Atopic Dermatitis
dv278	PRJNA595702	Transcriptional data of inflamatory arthritis B cells	With a focus on rheumatoid arthritis (RA), we sought new insight into genetic mechanisms of adaptive immune dysregulation to help prioritise molecular pathways for targeting in this and related immune pathologies. Whole genome methylation and transcriptional data from isolated CD4+ T cells and B cells of >100 genotyped and phenotyped inflammatory arthritis patients, all of whom were naïve to immu…	Transcriptome or Gene expression	genome | transcriptome	Atopic Dermatitis
dv28	PRJNA124231	Transcriptome of inflammatory myeloid DCs in psoriasis	Background: Previous work has identified CD11c+CD1c- dendritic cells (DCs) as the major ”inflammatory” dermal DC population in psoriasis vulgaris and CD1c+ DCs as the “resident” cutaneous DC population. Objective: To further define molecular differences between these two myeloid dermal DC populations. Methods: Inflammatory and resident DCs were single-cell sorted from psoriasis lesional skin biop…	Transcriptome or Gene expression	transcriptome	Psoriasis|psoriatic
dv280	PRJNA597231	Next Generation Sequencing Facilitates Quantitative Analysis of Changed MicroRNAs in Psoriasis Patients.	Purpose: MicroRNAs are small noncoding RNAs involved in autoimmune diseases. The goals of this study are to identify changed miRNAs in the peripheral blood mononuclear cell (PBMC) of psoriasis patients. Results: Gene ontology analysis showed that obviously changed genes enriched in autoimmune disease related pathways, suggesting miR-148a is important in autoimmune responses. 990 protein-coding ge…	Transcriptome or Gene expression	transcriptome	Psoriasis|psoriatic
dv282	PRJNA597533	High-throughput transcriptome analysis of clinical psoriasis	Purpose: The present study is aiming to understand transcriptome changes during psoriatic changes using high-throughput sequencing and thereby comprehensively assess the diseases and guide future research directions. Methods: Clinical psoriatic samples, including psoriatic lesions and their adjacent normal skin samples, and the surgical derived skins from healthy individuals as comparative contro…	Transcriptome or Gene expression	transcriptome	Psoriasis|psoriatic
dv283	PRJNA597655	Genome-wide chromatin accessibility on human psoriatic and normal skin tissues	We globally profile chromatin accessibility using the assay for transposase accessible chromatin using sequencing (ATAC-seq) in psoriasis cases and controls to explore the mechanisms of non-coding regulatory elements in 43 skin tissues ( including 15PP, 9PN and 19 NN). Coupled with our previous whole genome, DNA methylome and transcriptome data from the same batch of samples, we aim to reveal the…	Raw sequence reads	genome | transcriptome	Psoriasis|psoriatic
dv284	PRJNA604971	Molecular profile of apocrine glands in hidradenitis suppurativa	Molecular taxonomy and key signaling pathways of apocrine glands of patients with hidradenitis suppurativa were studied by whole transcriptome profiling. Dysregulated genes were detected by comparing lesional and non lesional skin obtained from male and female HS patients using the Agilent array platform. Overall design: Total RNA was obtained from apocrine glands isolated by laser capture micros…	Transcriptome or Gene expression	transcriptome	Hidradenitis Suppurativa
dv285	PRJNA606082	Microarray analysis of dithranol-treated psoriasis	Microarray analysis of dithranol-treated psoriasis lesions before, during and after therapy Overall design: Psoriasis patients were daily topically treated with dithranol for 2-3 weeks; Clinical Trials.gov no. NCT02752672	Transcriptome or Gene expression	transcriptome	Psoriasis|psoriatic
dv286	PRJNA609668	Therapeutic Responses to Roseomonas mucosa in Atopic Dermatitis Involve Lipid-Mediated TNF-related Epithelial Repair	Dysbiosis is increasingly implicated as a targetable contributor to the pathogenesis of atopic dermatitis (AD). We previously reported first-in-human safety and clinical activity results from topical application of commensal R. mucosa for the treatment of AD in ten adults and five children older than 9 years of age. However, both mechanism of action and impacts on the most common age range for AD…	Transcriptome or Gene expression	transcriptome	Atopic Dermatitis
dv287	PRJNA610233	Microarray result of human T cells. T cells were harvested from atopic march patients' peripheral blood mononuclear cells (PBMCs)	The patho-mechanism of atopic dermatitis showing systemic involvement may be explained by Th17-related cytokines induced by FABP5 through systemic sensitization to a major allergen of a house dust mite. Overall design: To find a possible mechanism of atopic march(AM), we designed a study in search of immune signatures and specific biomarker for AM by RNA microarray. Informed consent was obtained …	Transcriptome or Gene expression	transcriptome	Atopic Dermatitis
dv288	PRJNA610234	Microarray result of human skin derived from normal, atopic dermatitis and atopic march patients	The patho-mechanism of atopic dermatitis showing systemic involvement may be explained by Th17-related cytokines induced by FABP5 through systemic sensitization to a major allergen of a house dust mite. Overall design: To find a possible mechanism of atopic march(AM), we designed a study in search of immune signatures and specific biomarker for AM by RNA microarray. Informed consent was obtained …	Transcriptome or Gene expression	transcriptome	Atopic Dermatitis
dv289	PRJNA613909	Inflammasome Signaling and Impaired Vascular Health in Psoriasis	De-identified RNA sequencing of whole blood in psoriasis and control participants Overall design: Cross-sectional comparison of disease (psoriasis) vs. control. We report the comparison in the whole blood transcriptome inflammatory signature by RNA sequencing in psoriasis compared to control individuals. We find the inflammasome signaling pathway as the highest differentially expressed.	Transcriptome or Gene expression	transcriptome	Psoriasis|psoriatic
dv29	PRJNA124901	Interleukin-4 and interleukin-13 cytokines effect on epidermal keratinocytes	Analysis of cultured epidermal keratinocytes treated with interleukin-4 (IL-4) and interleukin-13 (IL-13). IL-4 and IL-13 are up-regulated in atopic dermatitis. Results provide insight into the role of IL-4 and IL-13 cytokines in the pathogenesis of atopic dermatitis. Analysis of epidermal keratinocytes transfected with dual oxidase 1 (DUOX1) siRNA knockdown before treatment with IL-4 and IL-13. …	Transcriptome or Gene expression	transcriptome	Atopic Dermatitis
dv290	PRJNA614539	Single-cell transcriptome analysis of human skin identifies novel fibroblast subpopulation and enrichment of immune subsets in atopic dermatitis	Background: Atopic dermatitis (AD) is a prevalent inflammatory skin disease with a complex pathogenesis, involving immune cell and epidermal abnormalities. Despite whole tissue biopsy studies that have advanced the mechanistic understanding of AD, single-cell-based molecular alterations are largely unknown. Objective: To construct a detailed, high-resolution atlas of cell populations, and to asse…	Transcriptome or Gene expression	genome | transcriptome	Atopic Dermatitis
dv291	PRJNA615650	Replication Stress in Hair-Follicle-Stem-Cell Leads to IFI16-STING dependent inflammation in Hidradenitis Suppurativa	Hidradenitis suppurativa (HS) is a chronic, relapsing, inflammatory skin disease. We characterized hair follicle stem cells isolated from HS and healthy (HD) patients and more precisely the Outer Root Sheath Cells (ORS). We show that transcriptomic analyses of hair follicles from HS (n=6) and HD (n=5) revealed an interferon signature and an alteration of cell cycle pathways Overall design: HS (n=…	Transcriptome or Gene expression	transcriptome	Hidradenitis Suppurativa
dv292	PRJNA622911	Expression data from skin biopsies of Hidradenitis suppurativa patients	To increase disease understanding and investigate cell types and pathways active in Hidradenitis suppurativa, skin was collected from patients who had surgical removal of affected skin regions. Blocks of tissue were taken from regions defined as lesional and non-lesional. For comparison blocks of skin were also collected from healty people undergoing plastic surgery Overall design: RNA was ectrac…	Transcriptome or Gene expression	transcriptome	Hidradenitis Suppurativa
dv293	PRJNA633600	Gene expression changes in atopic dermatitis after treatment with nb-UVB	Background: Atopic dermatitis (AD) is a common inflammatory skin disease with broad impact on quality of life and on the health care system. The pathophysiology is not fully understood, but it is likely multifactorial involving immune dysfunction, altered skin barrier and environmental factors. Narrow band ultraviolet B (nb-UVB) treatment leads to normalization of the tissue and clinical improvem…	Transcriptome or Gene expression	transcriptome	Atopic Dermatitis
dv294	PRJNA633631	Novel role for the T-helper 17 signature cytokine IL-17: CD4 resistance to immune suppression	Important immune regulatory mechanisms mediated by CD4+ and CD8+ T-cells keep untoward CD4+ T-cell responses in check. CD4+ T-helper 17 (Th17) cells, characterized by IL-17 production, play critical roles in the body’s response to infections and cancer and in the pathogenesis of autoimmune diseases such as multiple sclerosis, psoriasis, arthritis, IBD, among others. Here we demonstrate that human…	Transcriptome or Gene expression	transcriptome	Psoriasis|psoriatic
dv295	PRJNA633861	Transcriptomic changes of sigmoidal gut biopsies in psoriasis patients and healthy subjects	This study aims to understand the systemic component of psoriasis pathogenesis since psoriasis patients have higher risk of developing diesases beyond skin inflammation. In this study, we collected sigmoidal gut biopsies to profile host transcriptomic changes associated with psoriasis patients and healthy subjects. This exepriment provided transcriptomic dataset of host response and is integrated…	Transcriptome or Gene expression	transcriptome | microbiome	Psoriasis|psoriatic
dv296	PRJNA635105	Chromatin looping links target genes with genetic risk loci for dermatological traits	Chromatin looping between regulatory elements and gene promoters presents a potential mechanism whereby disease risk variants affect their target genes. Here we use H3K27ac HiChIP, a method for assaying the active chromatin interactome in two cell lines: keratinocytes and skin derived CD8+ T cells. We integrate public datasets for a lymphoblastoid cell line and primary CD4+ T cells and identify g…	Other	genome	Psoriasis|psoriatic
dv297	PRJNA635379	Genome-wide DNA methylation analysis of peripheral blood samples of moderate-to-severe psoriasis patients treated with anti-TNF drugs	Genome wide DNA methylation profiling of peripheral blood samples of moderate-to-severe psoriasis patients treated with anti-TNF drugs. Patients were distributed on Excellent Responders (ER) if they achieved PASI90 (a 90% reduction with respect to baseline PASI) at 3 and 6 months of treatment with anti-TNF drugs and Partial responders if they did not achieve a PASI75 (a 75% reduction with respect…	Epigenomics	genome	Psoriasis|psoriatic
dv298	PRJNA638285	Genomic CpG methylation profiles of peripheral blood mononuclear cells in childhood AD patients and control subjects	Peripheral blood samples were taken from a total of 48 individuals (24 AD patients and 24 controls) and subjected to access DNA CpG methylation state using Infinium HumanMethylation450 BeadChips. This array consists of probes to determine the site-specific methylation status of more than 450K CpG loci across the human genome. Approximately 500 ng of bisulfate-converted DNA (BCD) was used per Bead…	Epigenomics	genome	Atopic Dermatitis
dv299	PRJNA641156	Genome-Wide Profiling of Lesional and Non-Lesional Skin from Atopic Dermatitis, Psoriasis, and Contact Dermatitis Skin	Genome-Wide Profiling of Lesional and Non-Lesional Skin from Atopic Dermatitis, Psoriasis, and Contact Dermatitis Skin Overall design: Agilent 2-color Whole Human Genome expression microarray analysis (Agilent, Santa Clara, Calif) using a common reference design with a Universal Human Reference control	Transcriptome or Gene expression	genome | transcriptome	Psoriasis|psoriatic | Atopic Dermatitis
dv3	PRJEB14852	Combined culture and metagenomic analyses reveal significant shifts in the composition of the cutaneous microbiome in psoriasis	Background The treatment of psoriasis has been revolutionized by the development of biologic therapies. However, the pathogenesis of psoriasis, in particular the role of the cutaneous microbiome, remains incompletely understood. Moreover, skin microbiome studies have relied heavily on 16S rRNA sequencing data in the absence of bacterial culture. Objectives To characterize and compare the cutaneou…	Other	proteome | microbiome	Psoriasis|psoriatic
dv30	PRJNA128351	NOD2 and desease associated variant NOD2-L1007fsinsC dependent genomewide transcriptional regulation in stable Flp-In HEK cells	NOD2 is an intracellular receptor for the bacterial cell wall component muramyl dipeptide (MDP) and variants of NOD2 are associated with chronic inflammatory diseases of barrier organs e.g. Crohn disease, asthma and atopic eczema. It is known that activation of NOD2 induces a variety of inflammatory and antibacterial factors. The exact transcriptomal signatures that define the cellular programs d…	Transcriptome or Gene expression	genome | transcriptome	Atopic Dermatitis
dv300	PRJNA643988	Single-cell Transcriptomics Combined With Interstitial Fluid Proteomics Defines Cell Type-Specific Immune Regulation in Atopic Dermatitis	Background: Atopic dermatitis (AD) is the most common chronic inflammatory skin disease, but its complex pathogenesis is only insufficiently understood, resulting in still limited treatment options. Objective: We sought to characterize AD on both transcriptomic and proteomic levels in humans. Methods: We used skin suction blistering, a painless and nonscarring procedure that can simultaneously sa…	Transcriptome or Gene expression	transcriptome | proteome	Atopic Dermatitis
dv301	PRJNA647407	Transcriptome profiling for hidradenitis suppurativa	Hidradenitis Suppurativa (HS) is a debilitating chronic inflammatory disease characterized by chronic abscess formation and development of multiple draining sinus tracts in the groin, axillae, and perineum. Through the use of transcriptomic approaches, we characterize the inflammatory responses in HS in depth, revealing the cell types and immune responses involved. Overall design: We conducted RN…	Transcriptome or Gene expression	transcriptome	Hidradenitis Suppurativa
dv302	PRJNA647409	Single cell transcriptome profiling for hidradenitis suppurativa	Hidradenitis Suppurativa (HS) is a debilitating chronic inflammatory disease characterized by chronic abscess formation and development of multiple draining sinus tracts in the groin, axillae, and perineum. Through the use of transcriptomic approaches, we characterize the inflammatory responses in HS in depth, revealing the cell types and immune responses involved. Overall design: We conducted sc…	Transcriptome or Gene expression	transcriptome	Hidradenitis Suppurativa
dv303	PRJNA647812	Development of circRNA expression signatures in Tregs from psoriatic patients and healthy controls	In order to analyze and find differentially expressed circRNAs in Treg from psoriatic and healthy controls, we aimed to explore whether differentially expressed circRNAs in psoriatic patients could account for the dysfunctional Tregs in psoriasis patients could account for dysfunctional Tregs in psoriatic patients Overall design: Tregs are isolated by flow cytometry from PBMCs of 3 healthy contro…	Transcriptome or Gene expression	transcriptome	Psoriasis|psoriatic
dv305	PRJNA650204	IL6R is a target of miR-197 in human keratinocytes	Background: Psoriasis is a chronic inflammatory disorder with cutaneous and systemic manifestations and substantial negative effects on patients' life quality. MicroRNAs (miRNAs) are post-transcriptional regulators of gene expression. Evidence suggests that miRNAs play a role in the pathogenesis of psoriasis. Previously studies, from others and by us, show-specific miRNAs that are differentially …	Transcriptome or Gene expression	transcriptome	Psoriasis|psoriatic
dv306	PRJNA655242	MeRIP sequencing	MeRIP sequencing for 12 samples Overall design: To establishe a transcriptome-wide m6A methylome profile of psoriasis vulgaris and healthy skin	Other	genome | transcriptome	Psoriasis|psoriatic
dv307	PRJNA655752	scRNASeq data of CD45+CD3-CD19- normal and HS skin	Hidradenitis suppurativa (HS) is a highly prevalent, morbid inflammatory skin disease with limited treatment options. The major cell types and inflammatory pathways in skin of HS patients are poorly understood. We profiled via scRNASeq myeloid cells sort-purified from two healthy skin samples and two samples with HS pathology to determine major myeloid cell types and transcriptional pathways alte…	Transcriptome or Gene expression	transcriptome	Hidradenitis Suppurativa
dv308	PRJNA660423	Atopic dermatitis displays stable and dynamic skin transcriptome signatures	To gain a deeper understanding of the atopic dermatitis (AD) skin transcriptome and the effects of systemic treatment with dupilumab and cyclosporine, we conducted a gene expression study of AD using mRNA-Seq data generated from lesional and non-lesional skin biopsies collected from patients included in the TREATgermany registry. We are able to provide deep characterisation of AD skin transcripto…	Transcriptome or Gene expression	transcriptome	Atopic Dermatitis
dv309	PRJNA661179	Skin microbiota of Hidradenitis Suppurativa patients	Dysregulation of tryptophan catabolism at the host-skin microbiota interface in Hidradenitis Suppurativa	Raw sequence reads	microbiome	Hidradenitis Suppurativa
dv310	PRJNA663361	Isosorbide di-(linoleate/oleate) stimulates pro-differentiation gene expression to restore the epidermal barrier and improve skin hydration	The breakdown of epidermal barrier and consequent loss of skin hydration is a feature of skin aging and eczematous dermatitis. Few treatments, however, resolve these underlying processes to provide full symptomatic relief. In this study, we generated a novel compound, isosorbide di-(linoleate/oleate) (IDL), by esterifying isosorbide with sunflower fatty acids. Topical effects of IDL in skin were …	Transcriptome or Gene expression	transcriptome	Psoriasis|psoriatic | Atopic Dermatitis
dv311	PRJNA673403	The stratum corneum transcriptome in atopic dermatitis can be assessed by tape stripping	Background: Skin biopsies represent a gold standard in skin immunology and pathology but can cause pain and induce scarring. Non-invasive techniques will facilitate study recruitment of e.g. patients with pediatric atopic dermatitis (AD), hand eczema or facial dermatitis. Objective: By RNA sequencing, we examined whether the stratum corneum transcriptome in AD skin can be assessed by tape strippi…	Transcriptome or Gene expression	transcriptome | microbiome	Atopic Dermatitis
dv312	PRJNA674820	The increase of miR-378a-3p in keratinocyte associated with pathogenesis of psoriasis	We report the high-throughput profiling of human primary keratinocytes transfected with either miR-378 mimic or miR-378 inhibitor at 24 or 48 hours. Our study focused on the dysregulation of microRNAs that might partially be a fundamental mechanism leading to psoriasis development. We knock-in and knock-out a specific miR-378 and see the cellular responses. As expected, overexpression of miR-378a…	Transcriptome or Gene expression	transcriptome	Psoriasis|psoriatic
dv313	PRJNA74929	Evaluation of the cutaneous microbiome in psoriasis	Psoriasis, a highly prevalent disease of humans of unknown cause, is a chronic inflammatory disorder primarily involving skin, with distinctive clinical characteristics. With the newly developed tools that facilitate microbiome research, it now is possible to assess whether the cutaneous microbiome plays a role in the pathogenesis of this disorder. Preliminary data from our studies suggest that t…		microbiome	Psoriasis|psoriatic
dv314	PRJNA74941	Skin Microbiome in Disease States: Atopic Dermatitis and Immunodeficiency	The NIH Intramural Skin Microbiome Consortium (NISMC) is a collaboration of investigators with primary expertise in genomics, bioinformatics, large-scale DNA sequencing, dermatology, immunology, allergy, infectious disease, and clinical microbiology. Atopic dermatitis (AD, eczema) is a chronic relapsing skin disorder that affects ~15% of U.S. children and is associated with $1 billion of medical …		genome | microbiome	Atopic Dermatitis
dv315	PRJNA75389	GAIN: Collaborative Association Study of Psoriasis	The goal of this collaborative study is to combine the resources and expertise of three groups with long-standing studies of psoriasis genetics in order to identify new genetic susceptibility factors for psoriasis, a common inflammatory skin disease that affects over 4 million Americans. Consent groups and participant set. General research use (GRU): 1677 (950 cases, 692 controls, 35 others) Auto…		genome	Psoriasis|psoriatic
dv316	PRJNA75391	GAIN: Collaborative Association Study of Psoriasis	The goal of this collaborative study is to combine the resources and expertise of three groups with long-standing studies of psoriasis genetics in order to identify new genetic susceptibility factors for psoriasis, a common inflammatory skin disease that affects over 4 million Americans. Consent groups and participant set. General research use (GRU): 1677 (950 cases, 692 controls, 35 others) Auto…	Phenotype or Genotype	genome	Psoriasis|psoriatic
dv317	PRJNA92229	Affected and unaffected skin of 4 psoriatic patients and normal skin of 3 psoriasis free individuals	Gene expression profiling was performed on biopsies of affected and unaffected psoriatic skin and normal skin from seven Japanese patients to obtain insights into the pathways that control this disease. U95A Affymetrix DNA chips that contain oligonucleotide arrays of approximately 12,000 well-characterized human genes were used in the study. The statistical analysis of the Affymetrix data, based …	Transcriptome or Gene expression	transcriptome	Psoriasis|psoriatic
dv318	PRJNA95641	SP600125 effect on keratinocytes	In inflamed tissue, normal signal transduction pathways are altered by extracellular signals. For example, the JNK pathway is activated in psoriatic skin, which makes it an attractive target for treatment. To define comprehensively the JNK-regulated genes in human epidermal keratinocytes, we compared the transcriptional profiles of control and JNK inhibitor-treated keratinocytes, using DNA microa…	Transcriptome or Gene expression	transcriptome	Psoriasis|psoriatic
dv319	PRJNA96945	Transcription data from Normal Skin and Nonlesional and Lesional Atopic Dermatitis/Eczema Skin	Atopic dermatitis (AD) is a common pruritic dermatitis with macroscopically nonlesional skin that is often abnormal. Therefore, we used high-density oligonucleotide arrays to identify cutaneous gene transcription changes associated with early AD inflammation as potential disease control targets. Skin biopsy specimens analyzed included normal skin from five healthy nonatopic adults and both minima…	Transcriptome or Gene expression	transcriptome	Atopic Dermatitis
dv32	PRJNA132211	Integrative responses to IL-17 and TNF-α in human keratinocytes account for key inflammatory pathogenic circuits in psoriasis	We sought to provide a comprehensive evaluation of the effects of TNF-α and IL-17 on the keratinocyte gene profile in order to identify genes that might be co-regulated by these cytokines. We then sought to determine how genes that were synergistically activated by both cytokines relate to the psoriasis transcriptome. Here, we identified 160 unique genes that were synergistically up-regulated by …	Transcriptome or Gene expression	transcriptome	Psoriasis|psoriatic
dv320	PRJNA97811	Skin biopsies from atopic eczema and healthy controls	The aim of this study was to find disease-associated genes in atopic eczema. Keywords: Skin biopsy, DNA microarray, atopic eczema Overall design: Skin biopsies were analyzed from ten patients with active atopic eczema and ten healthy controls.	Transcriptome or Gene expression	transcriptome	Atopic Dermatitis
dv321	PRJNA98097	Identification and characterization of small molecule inducers of epidermal keratinocyte differentiation	An essential function of the human epidermis is the maintenance of a protective barrier against the environment. As a consequence, keratinocytes, which make up this layer of the skin, undergo an elaborate process of self-renewal, terminal differentiation and cell death. Misregulation of these processes can lead to several human diseases including psoriasis and basal cell and squamous cell carcino…	Transcriptome or Gene expression	transcriptome	Psoriasis|psoriatic
dv323	PRJNA98867	High Expression Levels of Keratinocyte Antimicrobial Proteins in Psoriasis Compared with Atopic Dermatitis.	Recently, it was shown that lesional skin of atopic dermatitis patients expresses low levels of some antimicrobial peptides, compared with psoriasis patients. Here we performed microarray analysis on mRNA from purified lesional epidermal cells of patients with chronic plaque psoriasis and chronic atopic dermatitis, to investigate whether this is a general phenomenon for host defense proteins, and…	Transcriptome or Gene expression	transcriptome	Psoriasis|psoriatic | Atopic Dermatitis
dv324	GCST001473	Combined analysis of genome-wide association studies for Crohn disease and psoriasis identifies seven shared susceptibility loci.	Crohn's disease and psoriasis2,529 European ancestry psoriasis cases, 2,142 European ancestry Crohn's disease cases, 10,460 European ancestry controlsUp to 3,187 European ancestry psoriasis cases, 4,073 European ancestry Crohn's disease cases, 10,100 European ancestry controlsCrohn's disease and psoriasispsoriasis, Crohn's diseaseGenome-wide genotyping array	Genome-wide genotyping array	genome | transcriptome	Psoriasis|psoriatic
dv324	PRJNA99031	Expression data from human skin biposies (lesional and uninvolved) from psoriatic patients	Biopsies from uninvolved and from lesional skin of 13 patients with plaque-type psoriasis. Based on paired samples, 179 genes were more than 2-fold differentially expressed in lesional skin. Keywords: Comparison of uninvolved and lesional skin Overall design: Comparative RNA expression profiles from uninvolved and lesional skin of 13 patients with mild to severe plaque-type psoriasis.	Transcriptome or Gene expression	genome | transcriptome	Psoriasis|psoriatic
dv325	GCST002738	Genome-wide comparative analysis of atopic dermatitis and psoriasis gives insight into opposing genetic mechanisms.	Psoriasis4,212 European ancestry cases, 8,032 European ancestry controlsNAPsoriasispsoriasisGenome-wide genotyping array	Genome-wide genotyping array	genome	Psoriasis|psoriatic | Atopic Dermatitis
dv326	GCST002874	Genome-wide meta-analysis identifies multiple novel associations and ethnic heterogeneity of psoriasis susceptibility.	Psoriasis3,496 European ancestry cases, 5,186 European ancestry controls, 1,588 Chinese ancestry cases, 3,546 Chinese ancestry controls5,134 European ancestry cases, 5,633 European ancestry controls, 5,151 Chinese ancestry cases, 5,152 Chinese ancestry controlsPsoriasispsoriasisGenome-wide genotyping array	Genome-wide genotyping array	genome	Psoriasis|psoriatic
dv327	GCST002889	Enhanced meta-analysis and replication studies identify five new psoriasis susceptibility loci.	Psoriasis3,994 European ancestry cases, 7,699 European ancestry controls6,268 European ancestry cases, 14,172 European ancestry controls, 5,033 cases, 5,707 controlsPsoriasispsoriasisGenome-wide genotyping array	Genome-wide genotyping array	genome	Psoriasis|psoriatic
dv328	GCST000173	A genome-wide association study of psoriasis and psoriatic arthritis identifies new disease loci.	Psoriasis218 European ancestry cases, 519 European ancestry controls1,153 European ancestry cases, 1,217 European ancestry controlsPsoriasispsoriasisGenome-wide genotyping array	Genome-wide genotyping array	genome	Psoriasis|psoriatic
dv329	GCST000834	Genome-wide association analysis identifies three psoriasis susceptibility loci.	PsoriasisUp to 1,831 cases, up to 2,546 controlsUp to 4,064 cases, up to 4,685 controlsPsoriasispsoriasisGenome-wide genotyping array	Genome-wide genotyping array	genome	Psoriasis|psoriatic
dv33	PRJNA134137	Reconstituted human epidermis cultures treated with IL-1 family cytokines for 24 hours.	Analysis of stratified epidermal cultures treated with IL-1a, IL-1F5, IL-1F6, IL-1F8 and IL-1F9 to determine the effects of these cytokines at 24h. Results provide insight into the role of IL-1 family cytokines in the pathogenesis of psoriasis. Overall design: 16 samples. 2 untreated controls, 14 cytokine treated	Transcriptome or Gene expression	transcriptome	Psoriasis|psoriatic
dv330	GCST000165	Identification of ZNF313/RNF114 as a novel psoriasis susceptibility gene.	Psoriasis318 European ancestry cases, 288 European ancestry controls2,361 European ancestry cases, 1,927 European ancestry controlsPsoriasispsoriasisGenome-wide genotyping array	Genome-wide genotyping array	genome	Psoriasis|psoriatic
dv331	GCST000833	A genome-wide association study identifies new psoriasis susceptibility loci and an interaction between HLA-C and ERAP1.	Psoriasis2,178 European ancestry cases, 5,175 European ancestry controls3,174 European ancestry cases, 5,464 European ancestry controlsPsoriasispsoriasisGenome-wide genotyping array	Genome-wide genotyping array	genome	Psoriasis|psoriatic
dv332	GCST000836	Genome-wide association study identifies a psoriasis susceptibility locus at TRAF3IP2.	Psoriasis472 European ancestry cases, 1,146 European ancestry controls2,668, European ancestry cases, 762 French Canadian founder population cases, 2,585 cases, 3,485 European ancestry controls, 994 French Canadian founder population controls, 2,412 controlsPsoriasispsoriasisGenome-wide genotyping array	Genome-wide genotyping array	genome	Psoriasis|psoriatic
dv333	GCST000322	Genome-wide scan reveals association of psoriasis with IL-23 and NF-kappaB pathways.	Psoriasis1,359 European ancestry cases, 1,400 European ancestry controls5,048 European ancestry cases, 5,041 European ancestry controlsPsoriasispsoriasisGenome-wide genotyping array	Genome-wide genotyping array	genome	Psoriasis|psoriatic
dv334	GCST000321	Psoriasis genome-wide association study identifies susceptibility variants within LCE gene cluster at 1q21.	Psoriasis1,139 Han Chinese ancestry cases, 1,132 Han Chinese ancestry controls5,721 Chinese ancestry cases, 7,340 Chinese ancestry controlsPsoriasispsoriasisGenome-wide genotyping array	Genome-wide genotyping array	genome	Psoriasis|psoriatic
dv335	GCST005563	Dense genotyping of immune-related disease regions identifies nine new risk loci for primary sclerosing cholangitis.	Primary sclerosing cholangitis associated immune-mediated diseases (Crohn's disease, celiac disease, psoriasis, rheumatoid arthritis, sarcoidosis, type 1 diabetes or ulcerative colitis) (pleiotropy)6,333 European ancestry Crohn's disease cases, 4,533 European ancestry celiac disease cases, 2,529 European ancestry psoriasis cases, 5,539 European ancestry rheumatoid arthritis cases, 568 European an…	Genome-wide genotyping array, Targeted genotyping array	genome	Psoriasis|psoriatic
dv336	GCST005527	Identification of 15 new psoriasis susceptibility loci highlights the role of innate immunity.	Psoriasis10,588 European ancestry cases, 22,806 European ancestry controlsNAPsoriasispsoriasisTargeted genotyping array [ImmunoChip]	Targeted genotyping array [ImmunoChip]	genome	Psoriasis|psoriatic
dv337	GCST009601	A GENETIC VARIANT IN THE BCL2 GENE ASSOCIATES WITH ADALIMUMAB RESPONSE IN HIDRADENITIS SUPPURATIVA CLINICAL TRIALS AND REGULATES EXPRESSION OF BCL2.	Response to adalimumab in hidradenitis suppurativa (abscess and inflammatory nodule count increase)307 European ancestry individualsNRResponse to adalimumab in hidradenitis suppurativa (abscess and inflammatory nodule count increase)response to TNF antagonist, hidradenitis suppurativaGenome-wide genotyping array	Genome-wide genotyping array	genome	Hidradenitis Suppurativa
dv338	GCST008479	Whole-exome SNP array identifies 15 new susceptibility loci for psoriasis.	Psoriasis11,245 Han Chinese ancestry cases, 11,177 Han Chinese ancestry controls6,369 Han Chinese ancestry cases, 13,969 Han Chinese ancestry controlsPsoriasispsoriasisExome genotyping array [Exome array]	Exome genotyping array [Exome array]	genome	Psoriasis|psoriatic
dv339	GCST004346	Large scale meta-analysis characterizes genetic architecture for common psoriasis associated variants.	PsoriasisUp to 11,988 European ancestry cases, up to 275,335 European ancestry controls7,044 European ancestry cases, 11,434 European ancestry controlsPsoriasispsoriasisGenome-wide genotyping array	Genome-wide genotyping array	genome	Psoriasis|psoriatic
dv34	PRJNA135995	Combined Use of Laser Capture Microdissection and Microarray Analysis Identifies Locally Expressed Disease-Related Genes in Focal Regions of Psoriasis Vulgaris Skin Lesions	In this study, we sought to establish the usefulness of LCM on cDNA microarray analysis. We reported that LCM samples improved the sensitivity of detection of differentially expressed genes over conventional bulk tissue analysis. We also provided the new information of chemokine and its receptor interaction within psoriatic lesional skin. Overall design: For the comparison of gene expression patt…	Transcriptome or Gene expression	transcriptome	Psoriasis|psoriatic
dv340	GCST006036	Variants at HLA-A, HLA-C, and HLA-DQB1 Confer Risk of Psoriasis Vulgaris in Japanese.	Psoriasis vulgaris282 Japanese ancestry cases, 426 Japanese ancestry controls320 Japanese ancestry cases, 1,622 Japanese ancestry controlsPsoriasis vulgarispsoriasis vulgarisGenome-wide genotyping array	Genome-wide genotyping array	genome	Psoriasis|psoriatic
dv341	GCST003269	Genome-wide Association Analysis of Psoriatic Arthritis and Cutaneous Psoriasis Reveals Differences in Their Genetic Architecture.	Cutaneous psoriasis1,363 European ancestry cases, 4,934 European ancestry controlsup to 2,969 European ancestry cases, up to European ancestry 14,384 controlsCutaneous psoriasiscutaneous psoriasis measurement, psoriasisGenome-wide genotyping array	Genome-wide genotyping array	genome	Psoriasis|psoriatic
dv342	GCST003268	Genome-wide Association Analysis of Psoriatic Arthritis and Cutaneous Psoriasis Reveals Differences in Their Genetic Architecture.	Psoriasis vulgaris4,007 European ancestry cases, 4,934 European ancestry controlsup to 9,075 European ancestry cases, up to European ancestry 12,726 controlsPsoriasis vulgarispsoriasis vulgarisGenome-wide genotyping array	Genome-wide genotyping array	genome	Psoriasis|psoriatic
dv343	GCST003271	Genome-wide Association Analysis of Psoriatic Arthritis and Cutaneous Psoriasis Reveals Differences in Their Genetic Architecture.	Psoriatic arthritis vs Cutaneous psoriasis1,946 European ancestry psoriatic arthritis cases, 1,363 European ancestry cuteneous psoriasis casesup to 3,216 European ancestry psoriatic arthritis cases, up to 2,968 European ancestry cuteneous psoriasis casesPsoriatic arthritis vs Cutaneous psoriasiscutaneous psoriasis measurement, psoriatic arthritis, psoriasisGenome-wide genotyping array	Genome-wide genotyping array	genome	Psoriasis|psoriatic
dv344	GCST005537	Analysis of five chronic inflammatory diseases identifies 27 new associations and highlights disease-specific patterns at shared loci.	Chronic inflammatory diseases (ankylosing spondylitis, Crohn's disease, psoriasis, primary sclerosing cholangitis, ulcerative colitis) (pleiotropy)8,726 European ancestry ankylosing spondylitis cases, 19,085 European ancestry Crohn’s disease cases, 6,530 European ancestry psoriasis cases, 3,408 European ancestry primary sclerosing cholangitis cases, 14,513 European ancestry ulcerative colitis cas…	Targeted genotyping array [ImmunoChip]	genome	Psoriasis|psoriatic
dv345	GCST90000019	Unsupervised Modeling and Genome-Wide Association Identify Novel Features of Allergic March Trajectories.	Allergic march (atopic dermatitis to allergic rhinitis)225 African American child cases, 963 African American child controls148 African American child cases, 1,151 African American child controlsAllergic march (atopic dermatitis to allergic rhinitis)atopic marchGenome-wide genotyping array	Genome-wide genotyping array	genome	Atopic Dermatitis
dv346	GCST90000020	Unsupervised Modeling and Genome-Wide Association Identify Novel Features of Allergic March Trajectories.	Allergic march (atopic dermatitis to asthma)335 African American child cases, 963 African American child controls220 African American child cases, 1,151 African American child controlsAllergic march (atopic dermatitis to asthma)atopic marchGenome-wide genotyping array	Genome-wide genotyping array	genome	Atopic Dermatitis
dv347	GCST90000021	Unsupervised Modeling and Genome-Wide Association Identify Novel Features of Allergic March Trajectories.	Allergic march (atopic dermatitis to allergic rhinitis)115 African American child male cases, 466 African American child male controls74 African American child male cases, 543 African American child male controlsAllergic march (atopic dermatitis to allergic rhinitis)atopic marchGenome-wide genotyping array	Genome-wide genotyping array	genome	Atopic Dermatitis
dv348	GCST90000022	Unsupervised Modeling and Genome-Wide Association Identify Novel Features of Allergic March Trajectories.	Allergic march (atopic dermatitis to asthma)198 African American child male cases, 466 African American child male controls127 African American child male cases, 543 African American child male controlsAllergic march (atopic dermatitis to asthma)atopic marchGenome-wide genotyping array	Genome-wide genotyping array	genome	Atopic Dermatitis
dv349	GCST90000023	Unsupervised Modeling and Genome-Wide Association Identify Novel Features of Allergic March Trajectories.	Allergic march (atopic dermatitis to allergic rhinitis)110 African American child female cases, 496 African American child female controls74 African American child female cases, 606 African American child female controlsAllergic march (atopic dermatitis to allergic rhinitis)atopic marchGenome-wide genotyping array	Genome-wide genotyping array	genome	Atopic Dermatitis
dv35	PRJNA136553	Population genetic properties of differentiated human copy number polymorphisms	Copy number variants (CNVs) can reach appreciable frequencies in the human population, and several of these copy number polymorphisms (CNPs) have been recently associated with human diseases including lupus, psoriasis, Crohn disease, and obesity. Despite new advances, significant biases remain in terms of CNP discovery and genotyping. Developing a novel method based on single channel intensity da…	Variation	genome	Psoriasis|psoriatic
dv350	GCST90000024	Unsupervised Modeling and Genome-Wide Association Identify Novel Features of Allergic March Trajectories.	Allergic march (atopic dermatitis to asthma)137 African American child female cases, 496 African American child female controls92 African American child female cases, 606 African American child female controlsAllergic march (atopic dermatitis to asthma)atopic marchGenome-wide genotyping array	Genome-wide genotyping array	genome	Atopic Dermatitis
dv351	GCST007023	Discovering Genetic Factors for psoriasis through exhaustively searching for significant second order SNP-SNP interactions.	Psoriasis2,280 cases, 2,002 controlsNAPsoriasispsoriasisGenome-wide genotyping array	Genome-wide genotyping array	genome	Psoriasis|psoriatic
dv352	GCST008096	Genome-wide association study of psoriasis in an Egyptian population.	Psoriasis215 Egyptian ancestry cases, 416 Egyptian ancestry controls321 Egyptian ancestry cases, 253 Egyptian ancestry controlsPsoriasispsoriasisGenome-wide genotyping array	Genome-wide genotyping array	genome	Psoriasis|psoriatic
dv353	GCST002740	Genome-wide comparative analysis of atopic dermatitis and psoriasis gives insight into opposing genetic mechanisms.	Inflammatory skin disease2,079 European ancestry atopic dermatitis cases, 4,212 European ancestry psoriasis cases, 11,899 European ancestry controlsNAInflammatory skin diseaseinflammatory skin diseaseGenome-wide genotyping array	Genome-wide genotyping array	genome	Psoriasis|psoriatic | Atopic Dermatitis
dv354	GCST002737	Genome-wide comparative analysis of atopic dermatitis and psoriasis gives insight into opposing genetic mechanisms.	Atopic dermatitis2,079 European ancestry cases, 3,867 European ancestry controlsNAAtopic dermatitisatopic eczemaGenome-wide genotyping array	Genome-wide genotyping array	genome	Psoriasis|psoriatic | Atopic Dermatitis
dv355	GCST002880	Genome-wide association study of recalcitrant atopic dermatitis in Korean children.	Recalcitrant atopic dermatitis246 Korean ancestry child cases, 551 Korean ancestry adult controlsNARecalcitrant atopic dermatitisrecalcitrant atopic dermatitisGenome-wide genotyping array	Genome-wide genotyping array	genome	Atopic Dermatitis
dv356	GCST000368	Novel loci, including those related to Crohn disease, psoriasis, and inflammation, identified in a genome-wide association study of fibrinogen in 17 686 women: the Women's Genome Health Study.	Fibrinogen17,686 European ancestry female individualsNAFibrinogenfibrinogen measurementGenome-wide genotyping array	Genome-wide genotyping array	genome	Psoriasis|psoriatic
dv357	GCST001709	Genome-wide association study identifies eight new susceptibility loci for atopic dermatitis in the Japanese population.	Atopic dermatitis1,472 Japanese ancestry cases, 7,971 Japanese ancestry controls1,856 Japanese ancestry cases, 7,021 Japanese ancestry controlsAtopic dermatitisatopic eczemaGenome-wide genotyping array	Genome-wide genotyping array	genome	Atopic Dermatitis
dv358	GCST001106	Genome-wide association study identifies two new susceptibility loci for atopic dermatitis in the Chinese Han population.	Atopic dermatitis1,012 Han Chinese ancestry cases, 1,362 Han Chinese ancestry controls3,624 Han Chinese ancestry cases, 12,197 Han Chinese ancestry controls, 1,806 European ancestry cases, 3,256 European ancestry controlsAtopic dermatitisatopic eczemaGenome-wide genotyping array	Genome-wide genotyping array	genome	Atopic Dermatitis
dv359	GCST002100	A genome-wide association study of atopic dermatitis identifies loci with overlapping effects on asthma and psoriasis.	Atopic dermatitis1563 European ancestry cases, 4,054 European ancestry controls2,286 European ancestry cases, 3,160 European ancestry controlsAtopic dermatitisatopic eczemaGenome-wide genotyping array	Genome-wide genotyping array	genome	Psoriasis|psoriatic | Atopic Dermatitis
dv36	PRJNA136959	Expression data for human epithelium from subjects with atopic dermatitis, psoriasis and nonatopic controls	The expression and function of tight junction genes, in particular claudin-1, was studied in order to further understanding of the biology underlying atopic dermatitis. Overall design: Gene expression profiling was performed on total RNA from nonlesional epidermal samples from 5 subjects with atopic dermatitis, 4 subjects with psoriasis, and 5 nonatopic controls using the Illumina Sentrix HumanRe…	Transcriptome or Gene expression	transcriptome	Psoriasis|psoriatic | Atopic Dermatitis
dv360	GCST003270	Genome-wide Association Analysis of Psoriatic Arthritis and Cutaneous Psoriasis Reveals Differences in Their Genetic Architecture.	Psoriatic arthritis1,946 European ancestry cases, 4,934 European ancestry controlsup to 2,883 European ancestry cases, up to 14,179 European ancestry controlsPsoriatic arthritispsoriatic arthritisGenome-wide genotyping array	Genome-wide genotyping array	genome	Psoriasis|psoriatic
dv361	GCST000835	Common variants at TRAF3IP2 are associated with susceptibility to psoriatic arthritis and psoriasis.	Psoriatic arthritis572 European ancestry cases, 888 European ancestry controlsUp to 1,761 European ancestry cases, 3,727 European ancestry controlsPsoriatic arthritispsoriatic arthritisGenome-wide genotyping array	Genome-wide genotyping array	genome	Psoriasis|psoriatic
dv362	GCST007043	Genetic variation at the glycosaminoglycan metabolism pathway contributes to the risk of psoriatic arthritis but not psoriasis.	Psoriatic arthritis744 Spanish ancestry cases, 1,454 Spanish ancestry controls1,430 cases, 1,417 controlsPsoriatic arthritispsoriatic arthritisGenome-wide genotyping array	Genome-wide genotyping array	genome	Psoriasis|psoriatic
dv363	GCST005319	Immune-related genetic enrichment in frontotemporal dementia: An analysis of genome-wide association studies.	Frontotemporal dementia and immune-mediated diseases (pleiotropy)2,154 frontotemporal dementia cases, 4,308 controls, 51,109 Crohn's disease cases and controls, 26,405 ulcerative colitis cases and controls, 25,708 rheumatoid arthritis cases and controls, 16,559 type 1 diabetes cases and controls,15,283 celiac disease cases and controls, 7,484 psoriasis cases and controlsNAFrontotemporal dementia …	Genome-wide genotyping array	genome	Psoriasis|psoriatic
dv364	GCST005320	Immune-related genetic enrichment in frontotemporal dementia: An analysis of genome-wide association studies.	Progressive supranuclear palsy and immune-mediated diseases (pleiotropy)1,114 progressive supranuclear palsy cases, 3,247 controls, 51,109 Crohn's disease cases and controls, 26,405 ulcerative colitis cases and controls, 25,708 rheumatoid arthritis cases and controls, 16,559 type 1 diabetes cases and controls,15,283 celiac disease cases and controls, 7,484 psoriasis cases and controlsNAProgressiv…	Genome-wide genotyping array	genome	Psoriasis|psoriatic
dv365	GCST005321	Immune-related genetic enrichment in frontotemporal dementia: An analysis of genome-wide association studies.	Amyotrophic lateral sclerosis and immune-mediated diseases (pleiotropy)12,577 amyotrophic lateral sclerosis cases, 23,475 controls, 51,109 Crohn's disease cases and controls, 26,405 ulcerative colitis cases and controls, 25,708 rheumatoid arthritis cases and controls, 16,559 type 1 diabetes cases and controls,15,283 celiac disease cases and controls, 7,484 psoriasis cases and controlsNAAmyotrophi…	Genome-wide genotyping array	genome	Psoriasis|psoriatic
dv366	GCST005322	Immune-related genetic enrichment in frontotemporal dementia: An analysis of genome-wide association studies.	Corticobasal degeneration and immune-mediated diseases (pleiotropy)152 corticobasal degeneration cases, 3,311 controls, 51,109 Crohn's disease cases and controls, 26,405 ulcerative colitis cases and controls, 25,708 rheumatoid arthritis cases and controls, 16,559 type 1 diabetes cases and controls,15,283 celiac disease cases and controls, 7,484 psoriasis cases and controlsNACorticobasal degenerat…	Genome-wide genotyping array	genome	Psoriasis|psoriatic
dv367	GCST003097	Meta-analysis of shared genetic architecture across ten pediatric autoimmune diseases.	Pediatric autoimmune diseases97 European ancestry thyroiditis cases, 107 European ancestry ankylosing spondylitis cases, 100 European ancestry psoriasis cases, 173 European ancestry celiac disease cases, 254 European ancestry systemic lupus erythematosus cases, 308 European ancestry common variable inmunodeficiency cases, 865 European ancestry ulcerative colitis cases, 1,086 European ancestry Typ…	Genome-wide genotyping array	genome	Psoriasis|psoriatic
dv368	GCST008910	Bayesian meta-analysis across genome-wide association studies of diverse phenotypes.	Multiple traits (pleiotropy)1,787 European ancestry ankylosing spondylitis cases, 9,772 European ancestry multiple sclerosis cases, 2,178 European ancestry psoriasis cases, 2,361 European ancestry ulcerative colitis cases, 844 European ancestry large vessel ischemic stroke cases, 580 European ancestry small vessel ischemic stroke cases, 790 European ancestry cardioembolic ischemic stroke cases, 2…	Genome-wide genotyping array	genome	Psoriasis|psoriatic
dv37	PRJNA138001	Reversal of Atopic Dermatitis with Narrow-Band UVB Phototherapy and Biomarkers for Therapeutic Response	Background: Atopic dermatitis (AD) is a common inflammatory skin disease exhibiting a predominantly Th2/“T22” immune activation and a defective epidermal barrier. Narrow-band UVB (NB-UVB) is considered an efficient treatment for moderate to severe AD. In psoriasis, NB-UVB has been found to suppress the Th1/Th17 immune polarization with subsequent reversal of epidermal hyperplasia. The immunomodul…	Transcriptome or Gene expression	genome | transcriptome	Psoriasis|psoriatic | Atopic Dermatitis
dv38	PRJNA138547	IL-17 downregulates filaggrin and affects epidermal barrier function gene expression; potential role in the pathogenesis of atopic eczema	Genome-wide analysis of gene expression after stimulation with cytokines to assess the main processes, molecular functions and cellular components affected as well as genes related to skin barrier function. Overall design: HaCaT cells were exposed to IL-17A (200ng/ml) for 12h. The cells were lysed, total RNA was extracted and microarray study was performed on Illumina HT12 platform.	Transcriptome or Gene expression	genome | transcriptome	Atopic Dermatitis
dv39	PRJNA140537	Comparison of microRNA expression using different preservation methods of matched psoriatic skin samples	MicroRNA expression profiling in matched lesional skin samples from 25 patients with psoriasis using the miRNA analysis platform miRCURY LNATM MicroRNA array (v. 11.0) (Exiqon). Aim: To explore the effect of three different preservation methods (Formalin-fixation paraffin-embedding (FFPE), frozen (FS) and OCT-embedding (OCT)) on miRNA expression levels in matched lesional skin samples from 25 pat…	Transcriptome or Gene expression	transcriptome	Psoriasis|psoriatic
dv4	PRJEB15266	The skin microbiome in Hidradenitis Suppurativa	Hidradenitis Suppurativa (HS) is a chronic, inflammatory skin disease of the hair follicle defined by recurrent nodules, tunnels and scarring involving the intertriginous regions. Although the pathogenesis of HS remains enigmatic, several factors point to a potential involvement the cutaneous microbiome. In this case-control study, biopsies from HS patients (lesional and non-lesional) and from he…	Other	microbiome	Hidradenitis Suppurativa
dv40	PRJNA143631	Human keratinocytes have a response to injury that upregulates CCL20 and other genes linking innate and adaptive immunity	In the early stages of wound healing, keratinocytes become “activated” and release inflammatory molecules such as interleukin-1 and interleukin-8 that are linked to innate immune responses and neutrophil recruitment. It is unclear, however, whether keratinocytes release molecules linked to adaptive immune responses, e.g. CCL20, in their early state of activation without signals from infiltrating …	Transcriptome or Gene expression	transcriptome	Psoriasis|psoriatic
dv41	PRJNA144339	Post-therapeutic relapse of psoriasis associated with CD11a blockade is associated with T cells and inflammatory myeloid DCs	To understand the development of new psoriasis lesions, we studied a group of moderate-to-severe psoriasis patients who experienced a relapse after ceasing efalizumab (anti-CD11a, Raptiva, Genentech). There were increased CD3+ T cells, neutrophils, CD11c+ and CD83+ myeloid DCs, but no increase in CD1c+ resident myeloid DCs. In relapsed lesions, there were many CD11c+CD1c-, inflammatory myeloid DC…	Transcriptome or Gene expression	transcriptome	Psoriasis|psoriatic
dv42	PRJNA144911	Small RNA sequencing in normal and psoriatic skin	We report the application of Illumina small RNA sequencing to normal human skin, as well as uninvolved and involved psoriatic skin. By obtaining over 600 million qualified reads from 20 healthy controls and 47 psoriasis biopsies (uninvolved/involved), we have generated a complete small RNA profile in normal and diseased human skin, with particular emphasis on miRNAs. We report the discovery of 28…	Transcriptome or Gene expression	transcriptome	Psoriasis|psoriatic
dv43	PRJNA145123	Global methylation analysis of psoriatic (involved and uninvolved) and control skin	Psoriasis is a chronic inflammatory immune-mediated disorder affecting the skin and other organs including joints. Over 1,300 transcripts are altered in psoriatic involved skin compared to normal skin. Global epigenetic profiles of psoriatic skin have not been described. Here we describe the first genome-wide study of altered CpG methylation in psoriatic skin. We determined the methylation levels…	Epigenomics	genome | transcriptome	Psoriasis|psoriatic
dv44	PRJNA145307	IL-17A is an essential cytokine to sustain pathogenic cell activation and inflammatory gene circuits in psoriasis vulgaris	In psoriasis, inflammation and epidermal hyperplasia are thought to be controlled by T cell-derived cytokines. Evidence now suggests that Th17 and Th22 cells infiltrate psoriasis lesions and by secreting IL-17 and IL-22, respectively, may drive disease-specific gene or cell responses. While studies in model systems indicate that IL-22 has a dominant pathogenic role, there is evolving evidence tha…	Transcriptome or Gene expression	genome | transcriptome	Psoriasis|psoriatic
dv45	PRJNA145737	Diagnostic microRNA profiling in cutaneous T-cell lymphoma (CTCL)	Cutaneous T-cell lymphomas (CTCL) are the most frequent primary skin lymphomas. Nevertheless, diagnosis of early disease has proven difficult due to a clinical and histological resemblance to benign inflammatory skin diseases. To address if microRNA (miRNA) profiling can discriminate CTCL from benign inflammation, we study miRNA expression in 199 patients with CTCL, peripheral T-cell lymphoma (PT…	Transcriptome or Gene expression	transcriptome	Psoriasis|psoriatic | Atopic Dermatitis
dv46	PRJNA146177	Expression data from skin biopsy samples from patients with moderate-to-severe psoriasis	A gene expression profiling sub-study was conducted in which skin biopsy samples were collected from 85 patients with moderate-to-severe psoriasis who were participating in ACCEPT, an IRB-approved Phase 3, multicenter, randomized trial. This analysis identified 4,175 probe-sets as being significantly modulated in psoriasis lesions (LS) compared with matched biopsies of non-lesional (NL) skin. Ove…	Transcriptome or Gene expression	transcriptome	Psoriasis|psoriatic
dv47	PRJNA146401	A single intradermal injection of IFN-γ induces a psoriasis-like state in both non-lesional psoriatic and healthy skin	Psoriasis is a chronic, debilitating, immune-mediated inflammatory skin disease. As IFN-γ is involved in many cellular processes, including activation of T cells and dendritic cells (DCs), antigen processing and presentation, cell adhesion and trafficking, and cytokine and chemokine production, IFN-γ-producing Th1 cells were proposed to be integral to the pathogenesis of psoriasis. Recently, IFN-…	Transcriptome or Gene expression	transcriptome	Psoriasis|psoriatic
dv48	PRJNA146487	Nonlesional atopic dermatitis skin is characterized by broad terminal differentiation defects and variable immune abnormalities	Atopic dermatitis (AD) is a common inflammatory skin disease with a T(H)2 and T22 immune polarity. Despite recent data showing a genetic predisposition to epidermal barrier defects in some patients, a fundamental debate still exists regarding the role of barrier abnormalities versus immune responses in initiating the disease. An extensive study of nonlesional AD (ANL) skin is necessary to explore…	Transcriptome or Gene expression	genome | transcriptome	Atopic Dermatitis
dv49	PRJNA147141	Human keratinocytes stimulated with IL-17C	IL-17C is important for the pathogenesis of inflammatory diseases such as IBD and psoriasis. We found that IL-17C is highly induced in a murine model of psoriasis. Recent results suggest that IL-17C can target epithelial cells that express both IL-17RA and IL-17RE receptor chains. Here we identify genes induced in response to IL-17C treatment of human keratinocytes to provide the tools for dissec…	Transcriptome or Gene expression	transcriptome	Psoriasis|psoriatic
dv5	PRJEB15422	IL-12 protects from psoriasiform skin inflammation	Neutralization of the common p40-subunit of IL-12/23 in psoriasis patients has led to a breakthrough in the management of moderate to severe disease. Aside from neutralizing IL-23, which is thought to be responsible for the curative effect, anti-p40 therapy also interferes with IL-12 signalling and type 1 immunity. Here we dissect the individual contribution of these two cytokines to the formatio…	Other	transcriptome	Psoriasis|psoriatic
dv50	PRJNA147367	Fiorentino 2006-7 dermatomyositis, lupus, control skin	Background: Dermatomyositis (DM) is an autoimmune disease that mainly affects the skin, muscle, and lung. The pathogenesis of skin inflammation in DM is not well understood. Methodology and Findings: We analyzed genome-wide expression data in DM skin and compared them to those from healthy controls. We observed a robust upregulation of interferon (IFN)-inducible genes in DM skin, as well as sever…	Transcriptome or Gene expression	transcriptome	Psoriasis|psoriatic | Atopic Dermatitis
dv51	PRJNA147695	Gene expression is differently affected by pimecrolimus and betamethasone in lesional skin of atopic dermatitis.	Topical corticosteroids and calcineurin inhibitors are well known treatments of atopic dermatitis (AD), but differ in their efficacy and side effects. A study in AD patients has demonstrated that betamethasone valerate (BM) though clinically more efficient impaired skin barrier repair in contrast to pimecrolimus. Objective: The present study elucidates the mode of action of topical BM and pimecro…	Transcriptome or Gene expression	transcriptome	Atopic Dermatitis
dv52	PRJNA149759	Gene expression profiling in psoriatic lesional and non-lesional skin [Set 1]	To explore the psoriasis phenotype, we characterize gene expression in lesional and non-lesional skin from psoriasis patients. Overall design: We extracted total RNA from 5mm punch biopsies taken from 14 psoriatic patients. From each patient, we obtained two biopsies, one from a lesion and the other from non-lesional skin in the same general body geography. A total of 28 samples were run on Affym…	Transcriptome or Gene expression	transcriptome	Psoriasis|psoriatic
dv53	PRJNA150655	Prenatal smoke exposure, DNA methylation, and childhood atopic disorders	Background: How prenatal smoke exposure affects DNA methylation leading to atopic disorders remains to be addressed. Epigenetic biomarkers informative of prenatal smoke exposure and atopic disorders are wanting. Since most children suffering from atopic dermatitis (AD) continue to develop asthma later in life, we explored whether prenatal smoke exposure e induces DNA methylation and searched for …	Epigenomics	transcriptome	Atopic Dermatitis
dv54	PRJNA152657	The characteristics of genome-wide DNA methylation in naïve CD4+ T cells of patients with psoriasis and atopic dermatitis	Psoriasis and atopic dermatitis (AD) are characterized by polarized CD4+ T cell responses. During the polarization of naïve CD4+ T cells, DNA methylation plays an important role in the regulation of gene transcription. In this study, we profiled the genome-wide DNA methylation status of naïve CD4+ T cells in patients with psoriasis or AD and healthy controls using a ChIP-seq method. As a result, …	Epigenomics	transcriptome	Psoriasis|psoriatic | Atopic Dermatitis
dv55	PRJNA153023	Expression data from primary human keratinocytes exposed to cytokines in vitro (IL-4, IL-13, IL-17A, IFN-alpha, IFN-gamma, TNF)	The clinical features of psoriasis, characterized by sharply demarcated scaly erythematous plaques, are typically so distinctive that a diagnosis can easily be made on these grounds alone. However, there is great variability in treatment response between individual patients, and this may reflect heterogeneity of inflammatory networks driving the disease. In this study, whole-genome transcriptiona…	Transcriptome or Gene expression	transcriptome	Psoriasis|psoriatic
dv56	PRJNA153265	Rare and common variants in CARD14, an epidermal regulator of NF-kappaB, in psoriasis	Psoriasis is a common inflammatory disorder of the skin and other organs. We have determined that mutations in CARD14, encoding an NF-kB activator within skin epidermis, account for PSORS2. Here we describe fifteen additional rare, missense variants in CARD14, their distribution in seven psoriasis cohorts (>6,000 cases and >4,000 controls), and their effects on NF-kB activation and the transcript…	Transcriptome or Gene expression	transcriptome	Psoriasis|psoriatic
dv57	PRJNA153271	PSORS2 is due to mutations in CARD14	Psoriasis is a common, immune-mediated, genetic disorder of the skin associated with arthritis in approximately 30% of cases. Previously, we localized PSORS2 (psoriasis susceptibility locus 2) to chromosome 17q25.3-qter following a genome-wide linkage scan in a family of European origin with multiple cases of psoriasis and psoriatic arthritis. Linkage to PSORS2 was also observed in a multiply aff…	Transcriptome or Gene expression	transcriptome	Psoriasis|psoriatic
dv58	PRJNA156753	Gene expression profiles in synovial biopsies from patients with arthritis	Rheumatoid arthritis (RA) is an inflammatory joint disorder that results in progressive joint damage when insufficiently treated. In order to prevent joint destruction and functional disability in RA, early diagnosis and initiation of appropriate treatment with Disease-Modifying Antirheumatic Drugs (DMARDs) is needed. However, in daily clinical practice, patients may initially display symptoms of…	Transcriptome or Gene expression	transcriptome	Psoriasis|psoriatic
dv59	PRJNA157271	Progressive Activation of Th2/Th22 characterizes acute and chronic atopic dermatitis	Atopic dermatitis (AD) is a common disease, with an increasing prevalence. The primary pathogenesis of the disease is still elusive, resulting in lack of specific treatments. The prevailing view is that AD is a biphasic, T-cell polarized disease, with Th2 predominating acute AD, and a switch to Th1 characterizing chronic disease. Identification of factors that participate in onset of lesions and …	Transcriptome or Gene expression	transcriptome	Atopic Dermatitis
dv6	PRJEB25915	Profiling cutaneous microbiome community by 16S rRNA (V1-V3) in psoriasis patients	The cohort in this study consisted of 28 psoriasis patients and 26 healthy individuals. In order to gain a comprehensive view of the psoriasis-associated skin microbiome we sampled the microbiome across six different skin sites: scalp, trunk, arm, leg, axilla and gluteal fold, which covers all three skin groups (Table 2). Three different “disease states” were sampled for each skin site: healthy s…	Other	microbiome	Psoriasis|psoriatic
dv60	PRJNA161479	eMERGE Pediatric Studies at CHOP	The Center for Applied Genomics (CAG) at the Children's Hospital of Philadelphia (CHOP) is a high-throughput, highly automated genotyping and sequencing facility equipped with state-of-the-art genotyping and sequencing platforms. Children who are treated at the Children's Hospital Healthcare Network and their parents may be eligible to take part in a major initiative to collect more than 100,000 …		genome	Atopic Dermatitis
dv61	PRJNA161481	eMERGE Pediatric Studies at CHOP	The Center for Applied Genomics (CAG) at the Children's Hospital of Philadelphia (CHOP) is a high-throughput, highly automated genotyping and sequencing facility equipped with state-of-the-art genotyping and sequencing platforms. Children who are treated at the Children's Hospital Healthcare Network and their parents may be eligible to take part in a major initiative to collect more than 100,000 …	Phenotype or Genotype	genome	Atopic Dermatitis
dv62	PRJNA167082	ZNF750 in late keratinocyte differentiation	Disrupted skin barrier due to altered keratinocyte differentiation is common in pathologic conditions such as atopic dermatitis, ichthyosis and psoriasis. However, the molecular cascades governing keratinocyte terminal differentiation are still poorly understood. We have previously demonstrated that a dominant mutation in ZNF750 leads to a clinical phenotype that reminiscent of psoriasis and sebo…	Transcriptome or Gene expression	transcriptome	Psoriasis|psoriatic | Atopic Dermatitis
dv63	PRJNA172422	The gene expression pattern of bone marrow mesenchymal stem cells from patients with psoriasis	Object: To study the difference of gene expression pattern of bone marrow mesenchymal stem cells (BMMSCs) between psoriatic patients, normal adults and aborted fetuses, and then to explore the influence of bone marrow mesenchymal stem cells to immune system. Methods: Bone marrow mononuclear cells (BMMNC) of 7 psoriatic patients, 4 healthy volunteers and 3 aborted fetuses were isolated and the BMM…	Transcriptome or Gene expression	transcriptome	Psoriasis|psoriatic
dv64	PRJNA173362	Novel antioxidative peptides with potential to reduce psoriatic changes in PBMCs	Oxidative damage contributes significantly to the pathogenesis of psoriasis. We recently developed antioxidative peptides (UPF peptides) activating the endogenous glutathione system (GSH). In the present study, we analyzed gene expression profiles in the samples of psoriasis patients to find if these peptides could reduce oxidative damage during psoriasis. Peripheral blood mononuclear cells (PBMC…	Transcriptome or Gene expression	transcriptome	Psoriasis|psoriatic
dv65	PRJNA177848	Comparison of Gene Expression in Psoriatic Skin from Different Sources	This SuperSeries is composed of the SubSeries listed below. Overall design: Refer to individual Series		transcriptome	Psoriasis|psoriatic
dv66	PRJNA177849	Gene expression profiling in psoriatic lesional and non-lesional skin [Set 2]	To explore the psoriasis phenotype and pathways involved in psoriasis, we characterized gene expression in lesional and non-lesional skin from psoriasis patients. Overall design: From each of the 24 psoriasis patients, we obtained two biopsies, one from a lesion and the other from non-lesional skin in the same general body geography. Total RNA was extracted from 6mm punch biopsies that were split…	Transcriptome or Gene expression	transcriptome	Psoriasis|psoriatic
dv67	PRJNA177850	Re-analysis by microarray using cDNA target of samples from psoriasis patients enrolled in an etanercept trial	cDNA and cRNA hybridization technologies have different, probe-specific sensitivities. We used samples from an etanercept trial (GSE11903) to explore in a real-life setting the uniqueness of each platform. Overall design: We obtained total RNA for a subset of the samples in GSE11903 from Jim Krueger and generated expression profiles using labeled cDNA target. From 14 patients, available base-line…	Transcriptome or Gene expression	transcriptome	Psoriasis|psoriatic
dv68	PRJNA178116	Transcriptional Profiling of Psoriasis Using RNA-seq Reveals Previously Unidentified Differentially Expressed genes	The transcriptomic profiling of psoriasis has led to an increased understanding of disease pathogenesis. Although microarray technologies have been instrumental in this regard, it is clear that these tools detect an incomplete set of DEGs. RNA-seq can be used to supplement these prior technologies. Here, the use of RNAseq methods substantially increased the number of psoriasis-related DEGs. Furth…	Transcriptome or Gene expression	transcriptome	Psoriasis|psoriatic
dv69	PRJNA178462	A global transcriptome analysis of keratinocytes upon suppression of endogenous microRNA-31	MiR-31 is one of the most highly overexpressed miRNAs in psoriasis skin; however, its biological role in the disease has not been studied. Here we show that miR-31 is markedly overexpressed in psoriasis keratinocytes. To study the biological role of miR-31 in keratinocytes, we transfected miR-31 hairpin inhibitor (anti-miR-31) into primary human keratinocytes to inhibit endogenous miR-31. We perf…	Transcriptome or Gene expression	transcriptome	Psoriasis|psoriatic
dv7	PRJEB27442	The human cutaneous microbiota composition during therapeutical treatment of atopic dermatitis with coal tar	The aim of this study was to investigate the role of bacterial involvement on the skin of human volunteers with atopic dermatitis (AD) and healthy controls (HC) during therapeutical treatment of AD with coal tar and with a control vehicle cream. During two weeks of treatment, we collected the microbiome by swabbing the antecubital fossa (inner elbow) area, and determined on both arms (paired) the…	Other	microbiome	Atopic Dermatitis
dv70	PRJNA181125	TREM-1 is a novel therapeutic target in Psoriasis	Our group recently described a population of antigen presenting cells that appear to be critical in psoriasis pathogenesis, termed inflammatory myeloid dendritic cells (CD11c+ BDCA1-). Triggering receptor expressed on myeloid cells type-1 (TREM-1) signaling was a major canonical pathway in the published transcriptome of these cells. TREM-1 is a member of the immunoglobulin superfamily, active thr…	Transcriptome or Gene expression	transcriptome	Psoriasis|psoriatic
dv71	PRJNA182383	mRNA expression profile of dermal MSCs derived from psoriasis patients and normal control	Several studies have suggested that MSCs have pleiotropic immuno-modulatory effects, including inhibition of T cell proliferation, suppression of NK cells proliferation, modulation of cytokine production, and inhibition of dendritic cell (DC) maturation etc. But the exactly mechanism are still largely unclear. We proposed to investigate the mRNA expression profile of psoriatic MSCs. Overall desig…	Transcriptome or Gene expression	transcriptome	Psoriasis|psoriatic
dv72	PRJNA182384	microRNA expression profile of dermal MSCs derived from psoriasis patients and normal control	Several studies have suggested that MSCs have pleiotropic immuno-modulatory effects, including inhibition of T cell proliferation, suppression of NK cells proliferation, modulation of cytokine production, and inhibition of dendritic cell (DC) maturation etc. But the exactly mechanism are still largely unclear. We proposed to investigate the microRNA expression profile of psoriatic MSCs. Overall d…	Transcriptome or Gene expression	transcriptome	Psoriasis|psoriatic
dv73	PRJNA182385	methylation profile of dermal MSCs derived from psoriasis patients and normal control	Several studies have suggested that MSCs have pleiotropic immuno-modulatory effects, including inhibition of T cell proliferation, suppression of NK cells proliferation, modulation of cytokine production, and inhibition of dendritic cell (DC) maturation etc. But the exactly mechanism are still largely unclear.We have found that the gene expression profile of psoriatic dermal MSCs was distinct dif…	Epigenomics	genome | transcriptome	Psoriasis|psoriatic
dv75	PRJNA202854	Homo sapiens Transcriptome or Gene expression	Genome wide transcriptome analysis of dendritic cells identifies genes with altered expression in psoriasis.	Transcriptome or Gene expression	genome | transcriptome	Psoriasis|psoriatic
dv76	PRJNA206503	Activated T cell gene expression profile associated with Psoriasis	Psoriasis is a Tcell-mediated disease characterized by the chronic inflammation of skin. Gene expression analyses on skin biopsies and freshly isolated PBMCs have provided important insights into Psoriasis pathophysiology. In the present study we analyze, for the first time, the gene expression profile of in vitro activated T cells in Psoriasis compared to normal heatlhy controls. Overall design:…	Transcriptome or Gene expression	transcriptome	Psoriasis|psoriatic
dv77	PRJNA207557	Early tissue responses to etanercept in psoriasis lesions	Anti-TNF-alpha therapy has made a significant impact on the treatment of psoriasis. Despite being designed to neutralize TNF-alpha activity, the mechanism of action of these agents in the resolution of psoriasis remains unclear. The aim of this study was to better understand the mechanism of action of etanercept by examining very early changes in the lesional skin of psoriasis patients. 20 chroni…	Transcriptome or Gene expression	transcriptome	Psoriasis|psoriatic
dv78	PRJNA208430	Environmental factors transmitted by aryl hydrocarbon receptor influence severity of psoriatic skin inflammation [RNA-Seq]	Environmental stimuli are known to contribute to psoriasis pathogenesis and that of other autoimmune diseases, but the mechanism is unknown. Here we show that the aryl hydrocarbon receptor (AhR), a transcription factor that senses environmental stimuli, modulates pathology in psoriasis. AhR-activating ligands reduced inflammation in the lesional skin of psoriasis patients, whereas AhR antagonists…	Transcriptome or Gene expression	transcriptome	Psoriasis|psoriatic
dv79	PRJNA208494	Environmental factors transmitted by aryl hydrocarbon receptor influence severity of psoriatic skin inflammation	This SuperSeries is composed of the SubSeries listed below. Overall design: Refer to individual Series		transcriptome	Psoriasis|psoriatic
dv8	PRJEB28596	RNA-sequencing of the small-RNA transcriptome in blood, across three time-points in severe psoriasis patients treated with the tumor necrosis factor (TNF) inhibitor, etanercept	Blood (mRNA and miRNA) and skin mRNA transcriptomes were investigated across three time-points in a pilot investigation of ten severe psoriasis patients, treated with the tumor necrosis factor (TNF) inhibitor, etanercept. We used illumina RNA-sequencing to analyse the small-RNA transcriptome in blood	Other	transcriptome	Psoriasis|psoriatic
dv80	PRJNA209972	Gene Expression in Whole Blood of Atopic Eczema and Healthy Children at 4 years	We studied genes that are related to atopic diseases [i.e., atopic eczema (AE)]. Immunological factors and principal genes involved in the biosynthesis of polyunsaturated fatty acids were included. We analyzed whether expression of genes encoding key enzymes of LC-PUFA synthesis (FADS1, FADS2 and ELOVL5) is associated with circulating LC-PUFA levels and risk of AE in 4-year-old children. AE (n=20…	Transcriptome or Gene expression	transcriptome	Atopic Dermatitis
dv81	PRJNA210754	Intense THz pulses down-regulate genes associated with skin cancer and psoriasis: a new therapeutic avenue?	We show that exposure of artificial human skin tissue to intense, picosecond-duration THz pulses affects expression levels of numerous genes associated with non-melanoma skin cancers, psoriasis and atopic dermatitis. Genes affected by intense THz pulses include nearly half of the epidermal differentiation complex (EDC) members. EDC genes, which are mapped to the chromosomal human region 1q21, enc…	Transcriptome or Gene expression	transcriptome	Psoriasis|psoriatic | Atopic Dermatitis
dv82	PRJNA218050	AMPK epidermal inhibition promotes HuR cytoplasmic localization eliciting post-transcriptional inflammatory response in psoriasis	IL-20 cytokines are involved in the establishment of psoriasis, a common chronic skin inflammation epidemiologically associated with metabolic syndrome, but molecular mechanisms underlying their over-expression remain to be elucidated. We find that keratinocytes (KCs) expressed IL-20 and lymphocytes expressed IL-22 cytokines up-regulation occurs at post-transcriptional level with stabilization of…	Transcriptome or Gene expression	transcriptome	Psoriasis|psoriatic
dv83	PRJNA218116	A Randomized, Placebo-Controlled Study to Evaluate SRT2104, a Selective SIRT1 Activator, in Patients with Moderate to Severe Psoriasis	Activation of Sirtuin (silent mating type information regulation 2 homolog) 1, or SIRT1, is an unexplored therapeutic approach for treatment of inflammatory diseases. The goal of this study was to evaluate the clinical activity and tolerability of multiple doses of SRT2104, a selective activator of SIRT1, in patients with moderate to severe psoriasis after day 84 of treatment. Forty patients were…	Transcriptome or Gene expression	genome | transcriptome	Psoriasis|psoriatic
dv84	PRJNA218914	Gene expression in psoriasis lesions and uninvolved skin	Psoriasis is a chronic inflammatory skin disease characterized by marked proliferation of keratinocytes leading to pronounced epidermal hyperplasia, elongation of rete ridges and hyperkeratosis. The most common form of psoriasis, chronic plaque psoriasis (Psoriasis vulgaris), involves relatively stable occurrence and progression of sharply demarcated lesions, usually on the trunk and extremities,…	Transcriptome or Gene expression	genome | transcriptome	Psoriasis|psoriatic
dv85	PRJNA223228	Guselkumab (interleukin-23-specific monoclonal antibody) demonstrates clinical and molecular response in moderate-to-severe psoriasis	A gene expression profiling study was conducted in which skin biopsy samples were collected for RNA extraction and hybridization to microarrays from patients with moderate-to-severe psoriasis who participated in the phase 1, guselkumab first-in-human randomized, double-blind, placebo-controlled trial. At week 12, significant reductions in psoriasis gene expression were observed in guselkumab-trea…	Transcriptome or Gene expression	transcriptome	Psoriasis|psoriatic
dv86	PRJNA227496	IL-17 induces an expanded range of downstream genes in reconstituted human epidermis model	Background: IL-17 is the defining cytokine of the Th17, Tc17, and γδ T cell populations that plays a critical role in mediating inflammation and autoimmunity. Psoriasis vulgaris is an inflammatory skin disease mediated by Th1 and Th17 cytokines with relevant contributions of IFN-γ, TNF-α, and IL-17. Despite the pivotal role IL-17 plays in psoriasis, and in contrast to the other key mediators invo…	Transcriptome or Gene expression	transcriptome	Psoriasis|psoriatic
dv87	PRJNA229062	Dominant Th1 and Minimal Th17 Skewing in Discoid Lupus Revealed by Transcriptomic Comparison with Psoriasis	Discoid lupus erythematosus (DLE) is the most common skin manifestation of lupus. Despite its high frequency in systemic lupus in addition to cases without extracutaneous manifestations, targeted treatments for DLE are lacking, likely because of a dearth of knowledge of the molecular landscape of DLE skin. Here, we profiled the transcriptome of DLE skin in order to identify signaling pathways and…	Transcriptome or Gene expression	transcriptome	Psoriasis|psoriatic
dv88	PRJNA231980	Narrow-band UVB phototherapy for psoriasis	Psoriasis is a common chronic inflammatory and hyperproliferative immune-mediated skin disorder. Narrow-band UVB (NB-UVB) phototherapy is a convenient first-line treatment of psoriasis, though the mechanisms underlying its efficacy have not been completely elucidated. In order to improve our understanding of NB-UVB phototherapy, gene expression profiling was used to characterize gene expression i…	Transcriptome or Gene expression	transcriptome	Psoriasis|psoriatic
dv89	PRJNA232372	Gene expression profiling in psoriatic lesional and non-lesional skin [brodalumab treatment]	To explore the psoriasis phenotype and pathways involved in psoriasis, we characterized gene expression in lesional and non-lesional skin from psoriasis patients. Furthermore, we explored the effects of various doses of brodalumab on lesional skin over time. Overall design: From each of the 25 psoriasis patients, we obtained two pre-dose biopsies, one from a lesion and the other from non-lesional…	Transcriptome or Gene expression	transcriptome	Psoriasis|psoriatic
dv9	PRJEB28597	RNA-sequencing of the mRNA transcriptome in blood, across three time-points in severe psoriasis patients treated with the tumor necrosis factor (TNF) inhibitor, etanercept	Blood (mRNA and miRNA) and skin mRNA transcriptomes were investigated across three time-points in a pilot investigation of ten severe psoriasis patients, treated with the tumor necrosis factor (TNF) inhibitor, etanercept. We used illumina RNA-sequencing to analyse the mRNA transcriptome in blood	Other	transcriptome	Psoriasis|psoriatic
dv90	PRJNA232617	Pseudomonas-derived Ceramidase Induces Production of Inflammatory Mediators from Human Keratinocytes via Sphingosine-1-Phosphate	A Pseudomonas aeruginosa-derived neutral ceramidase (PaCDase) isolated from a patient with atopic dermatitis was shown to effectively degrade ceramide in the presence of Staphylococcus aureus-derived lipids or neutral detergents. To understand the effect of ceramide metabolites on the functions of differentiating keratinocytes, we have conducted genes expressions analysis from PaCDase-, sphingosi…	Transcriptome or Gene expression	transcriptome	Atopic Dermatitis
dv91	PRJNA233308	Th17 pathway is activated in early inflamed acne lesions	The mechanisms of inflammation in acne are not well understood. This study performed in two separate patient populations focused on the activation of adaptive and innate immunity in early inflamed acne. Biopsies were collected from lesional and non-lesional skin of acne patients. Psoriasis patients and healthy volunteers were included in the study for comparison (not included in the records). Usi…	Transcriptome or Gene expression	transcriptome	Psoriasis|psoriatic
dv92	PRJNA236547	Transcriptome analysis of psoriasis in a large case-control sample: RNA-seq provides insights into disease mechanisms	To increase our understanding of psoriasis, we utilized RNA-seq to assay the transcriptomes of lesional psoriatic and normal skin. We sequenced polyadenylated RNA-derived cDNAs from 92 psoriatic and 82 normal punch biopsies, generating an average of ~38 million single-end 80-bp reads per sample. Comparison of 42 samples* examined by both RNA-seq and microarray [GSE13355] revealed marked differenc…	Transcriptome or Gene expression	transcriptome	Psoriasis|psoriatic
dv93	PRJNA237962	Human blood monocyte response to IL-17A in culture	The levels of IL-17 are elevated in the serum of psoriasis patients. However, the effects of IL-17 on circulating leukocytes bearing the IL-17 receptors are not fully understood. Of particular interest are monocytes, as the activation and recruitment of effector monocytes underlies the pathobiology of a number systemic inflammatory diseases, including psoriasis co-morbidities, such as atheroscler…	Transcriptome or Gene expression	transcriptome	Psoriasis|psoriatic
dv94	PRJNA238896	Suppression of inflammation in psoriasis blood after IL-17 treatment with ixekizumab	The effect of anti-IL-17 treatment on systemic inflammation is not fully understand. Using cDNA microarray, genomic analysis methods such as GSEA and ingenuity, we characterized the transcriptional changes in the blood of psoriasis patients afer systemic neutralization of IL-17 compared to baseline (before treatment). We also compared the whole blood-derived transcriptome between psoraisis patien…	Transcriptome or Gene expression	genome | transcriptome	Psoriasis|psoriatic
dv95	PRJNA239819	MicroRNA-223 and miR-143 are important systemic biomarkers for disease activity in psoriasis	Background: Psoriasis is a systemic inflammatory skin disease. MicroRNAs (miRNAs) are a class of small non-coding RNA molecules that recently have been found in the blood to be relevant as disease biomarkers. Objective: We aimed to explore miRNAs potential as blood biomarkers for psoriasis. Methods: Using microarray and quantitative real-time PCR we measured the global miRNA expression in whole b…	Transcriptome or Gene expression	transcriptome	Psoriasis|psoriatic
dv96	PRJNA245208	Laser capture microdissection followed by next-generation sequencing identifies disease-related microRNAs in psoriatic skin that mirror the systemic psoriatic miRNome	Psoriasis is a systemic disease with cutaneous manifestations. MicroRNAs (miRNAs) are non-coding RNA molecules that are differentially expressed in psoriatic skin, however; only few miRNAs have been localized to specific cells or regions of psoriatic lesions. We used laser capture microdissection (LCM) and next-generation sequencing to study the specific miRNA expression profiles in the epidermis…	Transcriptome or Gene expression	transcriptome	Psoriasis|psoriatic
dv97	PRJNA245935	Intra-individual genome expression analysis reveals a specific molecular signature of psoriasis and eczema	Comparing molecular signatures of psoriasis and eczema in patients co-affected by both diseases provides a comprehensive understanding of disease pathogenesis as well as a diagnostic tool to differentiate these widespread inflammatory skin diseases. Overall design: In patients affected by both psoriasis and non-atopic or atopic eczema simultaneously (n=24), whole genome expression arrays of psori…	Transcriptome or Gene expression	genome | transcriptome	Psoriasis|psoriatic | Atopic Dermatitis
dv98	PRJNA246402	Gene expression of biopsies, CD14+ and CD14- cells from RA, PsA and PsO patients with Infliximab treatment	This SuperSeries is composed of the SubSeries listed below. Overall design: Refer to individual Series		transcriptome	Psoriasis|psoriatic
dv99	PRJNA246403	Gene expression of CD14- cells from RA, PsA and PsO patients with Infliximab treatment	objection: The immune inflammatory disorders rheumatoid arthritis (RA), psoriatic arthritis (PsA) and psoriasis (Ps) share common pathologic features and show responsiveness to anti-tumor necrosis factor (TNF) agents yet they are phenotypically distinct. The aim of this study was to examine if anti-TNF therapy is associated with divergent gene expression profiles in circulating cells and target t…	Transcriptome or Gene expression	transcriptome	Psoriasis|psoriatic
